# Supplementary material for: Racial bias and reproducibility in pulse oximetry among medical and surgical inpatients in general care in the Veterans Health Administration 2013-19: multicenter, retrospective cohort study
Source: BMJ. 2022 Jul 6;378:e069775. doi: 10.1136/bmj-2021-069775 (PMC9254870; doi:10.1136/bmj-2021-069775)
Supplement: Supplementary file 2 — Web appendix: Analytic code [file valv069775.ww2.txt]

-----------------------------------------------------------------------------------------------------------------------------------------------------------------
      name:  <unnamed>
       log:  Logs\mainanalysis_20220419.log
  log type:  text
 opened on:  19 Apr 2022, 18:55:07

.
. ********************************************************************************
.	
.	* Project: 		Racial Bias in Pulse Oximetry � Main Analysis
.	
.	* Author: 		S Seelye
.	
.	* Date Created: 2021 Aug 11 
.	* Date Updated: 2022 Apr 18
.	
.********************************************************************************	
.
. 
. use Data\vapd_allpairs_withspo2_20220311, clear                         
(VAPD2013)

. 
. ***************
. ** VARIABLES **
. ***************
. 
. * organize variables 
. format patienticn %12.0g

. 
. * race
. tab race

                        Race of patient |      Freq.     Percent        Cum.
----------------------------------------+-----------------------------------
       AMERICAN INDIAN OR ALASKA NATIVE |        807        0.83        0.83
                                  ASIAN |        356        0.37        1.20
              BLACK OR AFRICAN AMERICAN |     20,691       21.40       22.60
                     DECLINED TO ANSWER |        669        0.69       23.29
NATIVE HAWAIIAN OR OTHER PACIFIC ISLA.. |        726        0.75       24.04
                                UNKNOWN |      3,825        3.96       28.00
                     UNKNOWN BY PATIENT |        281        0.29       28.29
                                  WHITE |     69,185       71.55       99.84
                 WHITE NOT OF HISP ORIG |        153        0.16      100.00
----------------------------------------+-----------------------------------
                                  Total |     96,693      100.00

. 
. gen race_rvd = .
(21,402,388 missing values generated)

. replace race_rvd = 1 if race=="BLACK OR AFRICAN AMERICAN"
(20,691 real changes made)

. replace race_rvd = 2 if inlist(race, "WHITE" , "WHITE NOT OF HISP ORIG")
(69,338 real changes made)

. replace race_rvd = 3 if inlist(race, "ASIAN", "NATIVE HAWAIIAN OR OTHER PACIFIC ISLANDER")
(1,082 real changes made)

. replace race_rvd = 4 if inlist(race, "AMERICAN INDIAN OR ALASKA NATIVE")
(807 real changes made)

. replace race_rvd = 5 if inlist(race, "", "DECLINED TO ANSWER", "UNKNOWN", "UNKNOWN BY PATIENT")
(21,310,470 real changes made)

. label define race_rvd 1 "Black" 2 "White" 3 "Asian/Pacific Islander" 4 "American Indian" 5 "Unknown", replace

. label val race_rvd race_rvd

. 
. tab race race_rvd

                      |                        race_rvd
      Race of patient |     Black      White  Asian/Pac  American     Unknown |     Total
----------------------+-------------------------------------------------------+----------
AMERICAN INDIAN OR .. |         0          0          0        807          0 |       807 
                ASIAN |         0          0        356          0          0 |       356 
BLACK OR AFRICAN AM.. |    20,691          0          0          0          0 |    20,691 
   DECLINED TO ANSWER |         0          0          0          0        669 |       669 
NATIVE HAWAIIAN OR .. |         0          0        726          0          0 |       726 
              UNKNOWN |         0          0          0          0      3,825 |     3,825 
   UNKNOWN BY PATIENT |         0          0          0          0        281 |       281 
                WHITE |         0     69,185          0          0          0 |    69,185 
WHITE NOT OF HISP O.. |         0        153          0          0          0 |       153 
----------------------+-------------------------------------------------------+----------
                Total |    20,691     69,338      1,082        807      4,775 |    96,693 

. 
. tab hispanic

   Hispanic |
  indicator |
for patient |      Freq.     Percent        Cum.
------------+-----------------------------------
          0 |     89,507       92.57       92.57
          1 |      7,186        7.43      100.00
------------+-----------------------------------
      Total |     96,693      100.00

. tab hispanic race_rvd

  Hispanic |
 indicator |
       for |                        race_rvd
   patient |     Black      White  Asian/Pac  American     Unknown |     Total
-----------+-------------------------------------------------------+----------
         0 |    20,074     63,544        957        731      4,201 |    89,507 
         1 |       617      5,794        125         76        574 |     7,186 
-----------+-------------------------------------------------------+----------
     Total |    20,691     69,338      1,082        807      4,775 |    96,693 

. 
. * race/ethnicity
. gen race_new = .
(21,402,388 missing values generated)

. replace race_new = 1 if race_rvd==1 & hispanic==0
(20,074 real changes made)

. replace race_new = 2 if race_rvd==2 & hispanic==0
(63,544 real changes made)

. replace race_new = 3 if hispanic==1
(7,186 real changes made)

. replace race_new = 4 if race_rvd==3 & hispanic==0
(957 real changes made)

. replace race_new = 5 if race_rvd==4 & hispanic==0
(731 real changes made)

. replace race_new = 6 if race_rvd==5 & hispanic==0
(4,201 real changes made)

. label define race_new 1 "NH Black" 2 "NH White" 3 "Hispanic/Latino" 4 "Asian/Pacific Islander" 5 "American Indian" 6 "Unknown"

. lab val race_new race_new

. 
. tab race race_new 

                      |                             race_new
      Race of patient |  NH Black   NH White  Hispanic/  Asian/Pac  American     Unknown |     Total
----------------------+------------------------------------------------------------------+----------
AMERICAN INDIAN OR .. |         0          0         76          0        731          0 |       807 
                ASIAN |         0          0         10        346          0          0 |       356 
BLACK OR AFRICAN AM.. |    20,074          0        617          0          0          0 |    20,691 
   DECLINED TO ANSWER |         0          0         98          0          0        571 |       669 
NATIVE HAWAIIAN OR .. |         0          0        115        611          0          0 |       726 
              UNKNOWN |         0          0        423          0          0      3,402 |     3,825 
   UNKNOWN BY PATIENT |         0          0         53          0          0        228 |       281 
                WHITE |         0     63,396      5,789          0          0          0 |    69,185 
WHITE NOT OF HISP O.. |         0        148          5          0          0          0 |       153 
----------------------+------------------------------------------------------------------+----------
                Total |    20,074     63,544      7,186        957        731      4,201 |    96,693 

. tab race_new hispanic

                      |  Hispanic indicator
                      |      for patient
             race_new |         0          1 |     Total
----------------------+----------------------+----------
             NH Black |    20,074          0 |    20,074 
             NH White |    63,544          0 |    63,544 
      Hispanic/Latino |         0      7,186 |     7,186 
Asian/Pacific Islande |       957          0 |       957 
      American Indian |       731          0 |       731 
              Unknown |     4,201          0 |     4,201 
----------------------+----------------------+----------
                Total |    89,507      7,186 |    96,693 

. 
. gen black = race_new==1

. gen white = race_new==2

. gen asian = race_new==4

. gen amerind = race_new==5

. gen other_race = race_new==6

. 
. label def black 1 "NH Black" 0 "All Other"

. label val black black

. 
. tab race black 

                      |         black
      Race of patient | All Other   NH Black |     Total
----------------------+----------------------+----------
AMERICAN INDIAN OR .. |       807          0 |       807 
                ASIAN |       356          0 |       356 
BLACK OR AFRICAN AM.. |       617     20,074 |    20,691 
   DECLINED TO ANSWER |       669          0 |       669 
NATIVE HAWAIIAN OR .. |       726          0 |       726 
              UNKNOWN |     3,825          0 |     3,825 
   UNKNOWN BY PATIENT |       281          0 |       281 
                WHITE |    69,185          0 |    69,185 
WHITE NOT OF HISP O.. |       153          0 |       153 
----------------------+----------------------+----------
                Total |    76,619     20,074 |    96,693 

. tab race white

                      |         white
      Race of patient |         0          1 |     Total
----------------------+----------------------+----------
AMERICAN INDIAN OR .. |       807          0 |       807 
                ASIAN |       356          0 |       356 
BLACK OR AFRICAN AM.. |    20,691          0 |    20,691 
   DECLINED TO ANSWER |       669          0 |       669 
NATIVE HAWAIIAN OR .. |       726          0 |       726 
              UNKNOWN |     3,825          0 |     3,825 
   UNKNOWN BY PATIENT |       281          0 |       281 
                WHITE |     5,789     63,396 |    69,185 
WHITE NOT OF HISP O.. |         5        148 |       153 
----------------------+----------------------+----------
                Total |    33,149     63,544 |    96,693 

. 
. drop race race_rvd 

. rename race_new race

. 
. gen nhblack = .
(21,402,388 missing values generated)

. replace nhblack = 1 if race==1
(20,074 real changes made)

. replace nhblack = 0 if race==2
(63,544 real changes made)

. label def nhblack 1 "NH Black" 0 "NH White"

. label val nhblack nhblack

. 
. tab race

                  race |      Freq.     Percent        Cum.
-----------------------+-----------------------------------
              NH Black |     20,074       20.76       20.76
              NH White |     63,544       65.72       86.48
       Hispanic/Latino |      7,186        7.43       93.91
Asian/Pacific Islander |        957        0.99       94.90
       American Indian |        731        0.76       95.66
               Unknown |      4,201        4.34      100.00
-----------------------+-----------------------------------
                 Total |     96,693      100.00

. gen race_3cat = . 
(21,402,388 missing values generated)

. recode race_3cat .=1 if race==2
(race_3cat: 63544 changes made)

. recode race_3cat .=2 if race==1
(race_3cat: 20074 changes made)

. recode race_3cat .=3 if race==3
(race_3cat: 7186 changes made)

. label def race_3cat 1 "White" 2 "Black" 3 "Hispanic", replace

. label val race_3cat race_3cat

. tab race_3cat race, m

           |                                     race
 race_3cat |  NH Black   NH White  Hispanic/  Asian/Pac  American     Unknown          . |     Total
-----------+-----------------------------------------------------------------------------+----------
     White |         0     63,544          0          0          0          0          0 |    63,544 
     Black |    20,074          0          0          0          0          0          0 |    20,074 
  Hispanic |         0          0      7,186          0          0          0          0 |     7,186 
         . |         0          0          0        957        731      4,201 21,305,695 |21,311,584 
-----------+-----------------------------------------------------------------------------+----------
     Total |    20,074     63,544      7,186        957        731      4,201 21,305,695 |21,402,388 

. 
. gen nhwhite = race_3cat==1

. tab race_3cat nhwhite

           |        nhwhite
 race_3cat |         0          1 |     Total
-----------+----------------------+----------
     White |         0     63,544 |    63,544 
     Black |    20,074          0 |    20,074 
  Hispanic |     7,186          0 |     7,186 
-----------+----------------------+----------
     Total |    27,260     63,544 |    90,804 

. 
. gen white_vhispanic = .
(21,402,388 missing values generated)

. replace white_vhispanic = 1 if race_3cat==1
(63,544 real changes made)

. replace white_vhispanic = 0 if race_3cat==3
(7,186 real changes made)

. tab white_vhispanic race_3cat, m

white_vhis |                  race_3cat
     panic |     White      Black   Hispanic          . |     Total
-----------+--------------------------------------------+----------
         0 |         0          0      7,186          0 |     7,186 
         1 |    63,544          0          0          0 |    63,544 
         . |         0     20,074          0 21,311,584 |21,331,658 
-----------+--------------------------------------------+----------
     Total |    63,544     20,074      7,186 21,311,584 |21,402,388 

. 
. gen white_vblack = .
(21,402,388 missing values generated)

. replace white_vblack = 1 if race_3cat==1
(63,544 real changes made)

. replace white_vblack = 0 if race_3cat==2
(20,074 real changes made)

. tab white_vblack race_3cat, m

white_vbla |                  race_3cat
        ck |     White      Black   Hispanic          . |     Total
-----------+--------------------------------------------+----------
         0 |         0     20,074          0          0 |    20,074 
         1 |    63,544          0          0          0 |    63,544 
         . |         0          0      7,186 21,311,584 |21,318,770 
-----------+--------------------------------------------+----------
     Total |    63,544     20,074      7,186 21,311,584 |21,402,388 

. 
. * only keep white, black, and hispanic
. keep if inlist(race_3cat, 1, 2, 3)
(21,311,584 observations deleted)

. count 
  90,804

. 
. * gender 
. gen male=gender=="M"

. 
. * create top-20 singlelevel ccs diagnsoses for VAPD 
. tab singlelevel_ccs, sort

single-leve |
l CCS based |
 on primary |
  diagnosis |      Freq.     Percent        Cum.
------------+-----------------------------------
        131 |     14,044       15.51       15.51
          2 |     10,767       11.89       27.41
        127 |      7,579        8.37       35.78
        122 |      4,968        5.49       41.27
        108 |      4,848        5.36       46.63
        101 |      2,727        3.01       49.64
         50 |      2,320        2.56       52.20
         99 |      2,153        2.38       54.58
        100 |      1,574        1.74       56.32
        106 |      1,557        1.72       58.04
        157 |      1,452        1.60       59.64
        129 |      1,358        1.50       61.14
        660 |      1,353        1.49       62.64
         96 |      1,349        1.49       64.13
         19 |      1,229        1.36       65.48
        133 |      1,151        1.27       66.76
         95 |      1,031        1.14       67.90
         55 |        978        1.08       68.98
        237 |        966        1.07       70.04
        103 |        932        1.03       71.07
        238 |        892        0.99       72.06
        159 |        876        0.97       73.03
        153 |        712        0.79       73.81
        109 |        655        0.72       74.54
        130 |        637        0.70       75.24
        259 |        625        0.69       75.93
        117 |        587        0.65       76.58
        123 |        554        0.61       77.19
        151 |        546        0.60       77.79
        102 |        535        0.59       78.38
        145 |        532        0.59       78.97
        115 |        524        0.58       79.55
        197 |        524        0.58       80.13
        128 |        509        0.56       80.69
         83 |        480        0.53       81.22
        152 |        475        0.52       81.75
        149 |        454        0.50       82.25
        155 |        434        0.48       82.73
        114 |        431        0.48       83.20
        143 |        404        0.45       83.65
        661 |        395        0.44       84.09
         58 |        349        0.39       84.47
        135 |        349        0.39       84.86
        245 |        346        0.38       85.24
        242 |        342        0.38       85.62
         42 |        341        0.38       85.99
         59 |        318        0.35       86.35
         14 |        309        0.34       86.69
         97 |        304        0.34       87.02
        653 |        285        0.31       87.34
        201 |        275        0.30       87.64
        205 |        274        0.30       87.94
        226 |        269        0.30       88.24
        146 |        247        0.27       88.51
        203 |        244        0.27       88.78
        211 |        243        0.27       89.05
        248 |        232        0.26       89.31
        244 |        229        0.25       89.56
        158 |        225        0.25       89.81
        249 |        219        0.24       90.05
         47 |        210        0.23       90.28
        662 |        210        0.23       90.52
         39 |        200        0.22       90.74
         12 |        193        0.21       90.95
         11 |        190        0.21       91.16
         82 |        189        0.21       91.37
        657 |        184        0.20       91.57
        107 |        178        0.20       91.77
         51 |        163        0.18       91.95
        199 |        154        0.17       92.12
        118 |        153        0.17       92.29
        231 |        147        0.16       92.45
        138 |        146        0.16       92.61
        126 |        144        0.16       92.77
          3 |        143        0.16       92.93
         16 |        140        0.15       93.08
        659 |        139        0.15       93.24
         15 |        136        0.15       93.39
        241 |        131        0.14       93.53
         85 |        129        0.14       93.67
         29 |        128        0.14       93.82
        125 |        128        0.14       93.96
         60 |        126        0.14       94.10
         33 |        124        0.14       94.23
        154 |        122        0.13       94.37
         32 |        119        0.13       94.50
         38 |        119        0.13       94.63
        110 |        115        0.13       94.76
        252 |        114        0.13       94.88
        233 |        105        0.12       95.00
         63 |        104        0.11       95.11
         81 |        104        0.11       95.23
        105 |        102        0.11       95.34
        141 |        102        0.11       95.46
        251 |        102        0.11       95.57
        148 |         98        0.11       95.68
          5 |         96        0.11       95.78
        134 |         96        0.11       95.89
         17 |         92        0.10       95.99
        112 |         91        0.10       96.09
        161 |         90        0.10       96.19
        250 |         87        0.10       96.29
        139 |         85        0.09       96.38
         44 |         83        0.09       96.47
        163 |         83        0.09       96.56
         13 |         79        0.09       96.65
         40 |         72        0.08       96.73
          4 |         71        0.08       96.81
         98 |         71        0.08       96.89
        142 |         70        0.08       96.96
        243 |         70        0.08       97.04
        207 |         69        0.08       97.12
        160 |         64        0.07       97.19
        651 |         63        0.07       97.26
        116 |         62        0.07       97.33
        213 |         62        0.07       97.40
          7 |         61        0.07       97.46
         45 |         61        0.07       97.53
        254 |         59        0.07       97.60
          6 |         57        0.06       97.66
         52 |         57        0.06       97.72
        230 |         57        0.06       97.78
        257 |         57        0.06       97.85
        246 |         56        0.06       97.91
        234 |         55        0.06       97.97
        132 |         53        0.06       98.03
        164 |         52        0.06       98.09
         48 |         50        0.06       98.14
         49 |         50        0.06       98.20
        253 |         50        0.06       98.25
         18 |         46        0.05       98.30
        121 |         46        0.05       98.35
         62 |         45        0.05       98.40
         77 |         45        0.05       98.45
        140 |         45        0.05       98.50
        204 |         45        0.05       98.55
        113 |         44        0.05       98.60
        144 |         44        0.05       98.65
        165 |         43        0.05       98.70
        212 |         43        0.05       98.74
         78 |         42        0.05       98.79
        162 |         40        0.04       98.83
         43 |         37        0.04       98.88
        229 |         37        0.04       98.92
        239 |         36        0.04       98.96
         54 |         34        0.04       98.99
         93 |         34        0.04       99.03
        147 |         33        0.04       99.07
         84 |         32        0.04       99.10
        156 |         31        0.03       99.14
        210 |         31        0.03       99.17
         76 |         29        0.03       99.20
         79 |         28        0.03       99.23
        166 |         28        0.03       99.27
         35 |         27        0.03       99.30
         41 |         27        0.03       99.33
        670 |         26        0.03       99.35
          8 |         24        0.03       99.38
         20 |         24        0.03       99.41
        137 |         23        0.03       99.43
         80 |         22        0.02       99.46
        240 |         22        0.02       99.48
        111 |         20        0.02       99.50
         57 |         19        0.02       99.52
        136 |         19        0.02       99.54
        198 |         19        0.02       99.57
         23 |         18        0.02       99.59
        227 |         18        0.02       99.61
        258 |         17        0.02       99.62
        650 |         17        0.02       99.64
         36 |         16        0.02       99.66
        209 |         15        0.02       99.68
         64 |         13        0.01       99.69
        120 |         13        0.01       99.71
        200 |         13        0.01       99.72
        104 |         12        0.01       99.73
        202 |         12        0.01       99.75
        235 |         12        0.01       99.76
          1 |         11        0.01       99.77
         37 |         11        0.01       99.78
         89 |         11        0.01       99.80
        225 |         11        0.01       99.81
        236 |         11        0.01       99.82
         21 |          9        0.01       99.83
        228 |          9        0.01       99.84
        232 |          9        0.01       99.85
        247 |          9        0.01       99.86
         24 |          8        0.01       99.87
         34 |          7        0.01       99.88
         53 |          7        0.01       99.89
         91 |          7        0.01       99.89
         22 |          5        0.01       99.90
         46 |          5        0.01       99.90
         90 |          5        0.01       99.91
         92 |          5        0.01       99.91
        124 |          5        0.01       99.92
        167 |          5        0.01       99.93
         61 |          4        0.00       99.93
         86 |          4        0.00       99.93
         87 |          4        0.00       99.94
         94 |          4        0.00       99.94
        217 |          4        0.00       99.95
        663 |          4        0.00       99.95
       2617 |          4        0.00       99.96
         30 |          3        0.00       99.96
         31 |          3        0.00       99.96
        175 |          3        0.00       99.97
          9 |          2        0.00       99.97
         10 |          2        0.00       99.97
         25 |          2        0.00       99.97
         26 |          2        0.00       99.98
        119 |          2        0.00       99.98
        215 |          2        0.00       99.98
        255 |          2        0.00       99.98
        256 |          2        0.00       99.98
        652 |          2        0.00       99.99
        654 |          2        0.00       99.99
        658 |          2        0.00       99.99
         27 |          1        0.00       99.99
         56 |          1        0.00       99.99
         88 |          1        0.00       99.99
        169 |          1        0.00      100.00
        171 |          1        0.00      100.00
        173 |          1        0.00      100.00
        181 |          1        0.00      100.00
        208 |          1        0.00      100.00
------------+-----------------------------------
      Total |     90,522      100.00

. 
. gen copd_ccs = singlelevel_ccs==127

. gen resp_failure_ccs = singlelevel_ccs==131

. gen septicemia_ccs = singlelevel_ccs==2

. gen pneumonia_ccs = singlelevel_ccs==122

. gen chf_ccs = singlelevel_ccs==108

. gen cornary_athero_ccs = singlelevel_ccs==101

. gen diabetes_comp_ccs = singlelevel_ccs==50

. gen aud_ccs = singlelevel_ccs==660

. gen cardiac_dys_ccs = singlelevel_ccs==106

. gen skin_ccs = singlelevel_ccs==197

. gen device_ccs = singlelevel_ccs==237

. gen surgical_ccs = singlelevel_ccs==238

. gen osteo_ccs = singlelevel_ccs==203

. gen urinary_ccs = singlelevel_ccs==159

. gen renal_ccs = singlelevel_ccs==157

. gen chest_pain_ccs = singlelevel_ccs==102

. gen cognitive_ccs = singlelevel_ccs==653

. gen ami_ccs = singlelevel_ccs==100

. gen acd_ccs = singlelevel_ccs==109

. gen back_ccs = singlelevel_ccs==205

. 
. * change missing to 0s for all comorbidities
. foreach var in  chf_hosp cardic_arrhym_hosp     ///
>                                 valvular_d2_hosp pulm_circ_hosp pvd_hosp paralysis_hosp                 ///
>                                 neuro_hosp pulm_hosp dm_uncomp_hosp drug_hosp psychoses_hosp    ///
>                                 depression_hosp htn_hosp dm_comp_hosp hypothyroid_hosp                  ///
>                                 renal_hosp liver_hosp pud_hosp ah_hosp lymphoma_hosp                    ///
>                                 cancer_met_hosp cancer_nonmet_hosp ra_hosp coag_hosp                    ///
>                                 obesity_hosp wtloss_hosp fen_hosp anemia_cbl_hosp                               ///
>                                 anemia_def_hosp etoh_hosp       {
  2.                                 
.         replace `var' = 0 if `var'==.
  3.                                 
. }
(58,143 real changes made)
(56,537 real changes made)
(83,232 real changes made)
(81,375 real changes made)
(79,588 real changes made)
(88,154 real changes made)
(77,071 real changes made)
(48,802 real changes made)
(67,993 real changes made)
(85,814 real changes made)
(87,152 real changes made)
(75,452 real changes made)
(30,370 real changes made)
(74,410 real changes made)
(82,209 real changes made)
(66,109 real changes made)
(80,905 real changes made)
(89,960 real changes made)
(89,899 real changes made)
(89,300 real changes made)
(87,036 real changes made)
(80,168 real changes made)
(89,090 real changes made)
(82,714 real changes made)
(79,894 real changes made)
(80,608 real changes made)
(50,415 real changes made)
(89,885 real changes made)
(84,167 real changes made)
(80,942 real changes made)

. 
. 
. *--------
. * LABS 
. *--------
. 
. ** SpO2 **
. histogram spo2_value 
(bin=49, start=2, width=2)

. sum spo2_value, detail

                         spo2_value
-------------------------------------------------------------
      Percentiles      Smallest
 1%           73              2
 5%           86              3
10%           90              3       Obs              90,804
25%           93              3       Sum of Wgt.      90,804

50%           96                      Mean           94.95788
                        Largest       Std. Dev.      5.850348
75%           98            100
90%          100            100       Variance       34.22657
95%          100            100       Skewness      -4.862532
99%          100            100       Kurtosis       49.80525

. 
. gen spo2_92to96 = inrange(spo2_value, 92, 96)

. tab spo2_92to96

spo2_92to96 |      Freq.     Percent        Cum.
------------+-----------------------------------
          0 |     54,980       60.55       60.55
          1 |     35,824       39.45      100.00
------------+-----------------------------------
      Total |     90,804      100.00

. 
. ** SaO2 **
. * drop observations with missing SaO2 datetime 
. drop if sao2_datetime==.  //n=22,042 missing
(20,651 observations deleted)

. count //70153
  70,153

. 
. gen sao2_less88 = sao2_value<88

.  
. 
. *----------------------------------------------------
. * Figure 1 Flow Chart; Results (para 1)
. *----------------------------------------------------
. 
. count //70,153
  70,153

. 
. * drop all patients in the icu 
. drop if icu==1 //33,556
(33,556 observations deleted)

. count //36,597
  36,597

.         
. * drop all observations that have an spo2 value less than 70 
. drop if spo2_value<70 //168
(168 observations deleted)

. count //36,429
  36,429

. 
. * drop all sao2s less than 70
. drop if sao2_value<70 //6135
(6,135 observations deleted)

. count //30,294
  30,294

. 
. * keep only patients with 1-2 pairs per day 
. * identify the number of spo2-sao2 matched pairs by patient-day*
. bysort patienticn datevalue (spo2_datetime): gen pairs_num = _n

. bysort patienticn datevalue (spo2_datetime): egen pairs_tot = max(pairs_num)

. 
. tab pairs_tot if  pairs_num==1

  pairs_tot |      Freq.     Percent        Cum.
------------+-----------------------------------
          1 |     27,023       94.46       94.46
          2 |      1,508        5.27       99.73
          3 |         61        0.21       99.94
          4 |         14        0.05       99.99
          5 |          2        0.01      100.00
          6 |          1        0.00      100.00
------------+-----------------------------------
      Total |     28,609      100.00

. tab pairs_tot if  pairs_num==1 & inrange(pairs_tot, 2, 8)

  pairs_tot |      Freq.     Percent        Cum.
------------+-----------------------------------
          2 |      1,508       95.08       95.08
          3 |         61        3.85       98.93
          4 |         14        0.88       99.81
          5 |          2        0.13       99.94
          6 |          1        0.06      100.00
------------+-----------------------------------
      Total |      1,586      100.00

.         
. tab race if pairs_num==1 & pairs_tot==2

                  race |      Freq.     Percent        Cum.
-----------------------+-----------------------------------
              NH Black |        308       20.42       20.42
              NH White |      1,096       72.68       93.10
       Hispanic/Latino |        104        6.90      100.00
-----------------------+-----------------------------------
                 Total |      1,508      100.00

.                         
. keep if inlist(pairs_tot, 1, 2) //255 dropped
(255 observations deleted)

. count //30,039
  30,039

. 
. *--------------------------------
. * Pull in Supplemental Oxygen   
. *--------------------------------
. 
. * use the sao2_spo2_pairs dataset that includes supplemental oxygen values for 
. * the sao2-spo2 cleaned pairs 
. 
. merge 1:m patienticn datevalue spo2_value spo2_datetime using Data\sao2_spo2_pairs_20132019_20220308

    Result                           # of obs.
    -----------------------------------------
    not matched                     1,353,965
        from master                        33  (_merge==1)
        from using                  1,353,932  (_merge==2)

    matched                            31,678  (_merge==3)
    -----------------------------------------

. drop if _merge==2 
(1,353,932 observations deleted)

. 
. duplicates report patienticn admityear spo2_value spo2_datetime

Duplicates in terms of patienticn admityear spo2_value spo2_datetime

--------------------------------------
   copies | observations       surplus
----------+---------------------------
        1 |        28367             0
        2 |         3344          1672
--------------------------------------

. duplicates tag patienticn admityear spo2_value spo2_datetime, gen(dup)

Duplicates in terms of patienticn admityear spo2_value spo2_datetime

. tab dup

        dup |      Freq.     Percent        Cum.
------------+-----------------------------------
          0 |     28,367       89.45       89.45
          1 |      3,344       10.55      100.00
------------+-----------------------------------
      Total |     31,711      100.00

. 
. drop if dup==1 & o2_lpm==.
(1,672 observations deleted)

. drop dup

. 
. duplicates report patienticn admityear spo2_value spo2_datetime

Duplicates in terms of patienticn admityear spo2_value spo2_datetime

--------------------------------------
   copies | observations       surplus
----------+---------------------------
        1 |        30039             0
--------------------------------------

. 
. * replace missing supplemental oxygen with 0 - assumed room air 
. recode o2_lpm .=0
(o2_lpm: 14776 changes made)

. 
. count //30,039
  30,039

. 
. *-------------------------------
. * TABLE 1; Results (para. 2)
. *-------------------------------
. 
. * Total Ns by Race
. tab race_3cat

  race_3cat |      Freq.     Percent        Cum.
------------+-----------------------------------
      White |     21,918       72.97       72.97
      Black |      6,498       21.63       94.60
   Hispanic |      1,623        5.40      100.00
------------+-----------------------------------
      Total |     30,039      100.00

. tab race_3cat if pairs_num==1

  race_3cat |      Freq.     Percent        Cum.
------------+-----------------------------------
      White |     20,822       72.98       72.98
      Black |      6,190       21.70       94.68
   Hispanic |      1,519        5.32      100.00
------------+-----------------------------------
      Total |     28,531      100.00

. 
. * SpO2 
. table race_3cat, c(p50 spo2_value p25 spo2_value p75 spo2_value)

-------------------------------------------------------
race_3cat | med(spo2_v~e)  p25(spo2_v~e)  p75(spo2_v~e)
----------+--------------------------------------------
    White |            95             93             97
    Black |            97             94             99
 Hispanic |            97             94             99
-------------------------------------------------------

. ttest spo2_value, by(white_vblack)

Two-sample t test with equal variances
------------------------------------------------------------------------------
   Group |     Obs        Mean    Std. Err.   Std. Dev.   [95% Conf. Interval]
---------+--------------------------------------------------------------------
       0 |   6,498    96.11357    .0477057    3.845568    96.02005    96.20709
       1 |  21,918    94.50096    .0280693    4.155581    94.44594    94.55598
---------+--------------------------------------------------------------------
combined |  28,416    94.86972    .0245739    4.142439    94.82156    94.91789
---------+--------------------------------------------------------------------
    diff |            1.612615     .057726                 1.49947    1.725761
------------------------------------------------------------------------------
    diff = mean(0) - mean(1)                                      t =  27.9357
Ho: diff = 0                                     degrees of freedom =    28414

    Ha: diff < 0                 Ha: diff != 0                 Ha: diff > 0
 Pr(T < t) = 1.0000         Pr(|T| > |t|) = 0.0000          Pr(T > t) = 0.0000

. ttest spo2_value, by(white_vhispanic)

Two-sample t test with equal variances
------------------------------------------------------------------------------
   Group |     Obs        Mean    Std. Err.   Std. Dev.   [95% Conf. Interval]
---------+--------------------------------------------------------------------
       0 |   1,623    96.19532     .092768    3.737295    96.01336    96.37728
       1 |  21,918    94.50096    .0280693    4.155581    94.44594    94.55598
---------+--------------------------------------------------------------------
combined |  23,541    94.61777    .0270499    4.150292    94.56475    94.67079
---------+--------------------------------------------------------------------
    diff |            1.694359    .1061952                 1.48621    1.902509
------------------------------------------------------------------------------
    diff = mean(0) - mean(1)                                      t =  15.9551
Ho: diff = 0                                     degrees of freedom =    23539

    Ha: diff < 0                 Ha: diff != 0                 Ha: diff > 0
 Pr(T < t) = 1.0000         Pr(|T| > |t|) = 0.0000          Pr(T > t) = 0.0000

. 
. * SaO2 
. table race_3cat, c(p50 sao2_value p25 sao2_value p75 sao2_value)

-------------------------------------------------------
race_3cat | med(sao2_v~e)  p25(sao2_v~e)  p75(sao2_v~e)
----------+--------------------------------------------
    White |            94           89.9           96.6
    Black |          94.3             89           97.1
 Hispanic |            95           90.2             98
-------------------------------------------------------

. ttest sao2_value, by(white_vblack)

Two-sample t test with equal variances
------------------------------------------------------------------------------
   Group |     Obs        Mean    Std. Err.   Std. Dev.   [95% Conf. Interval]
---------+--------------------------------------------------------------------
       0 |   6,498     92.0714    .0870298    7.015487     91.9008    92.24201
       1 |  21,918    92.16415      .04233    6.266842    92.08118    92.24712
---------+--------------------------------------------------------------------
combined |  28,416    92.14294    .0382374      6.4457    92.06799    92.21789
---------+--------------------------------------------------------------------
    diff |           -.0927447     .091046               -.2711992    .0857098
------------------------------------------------------------------------------
    diff = mean(0) - mean(1)                                      t =  -1.0187
Ho: diff = 0                                     degrees of freedom =    28414

    Ha: diff < 0                 Ha: diff != 0                 Ha: diff > 0
 Pr(T < t) = 0.1542         Pr(|T| > |t|) = 0.3084          Pr(T > t) = 0.8458

. ttest sao2_value, by(white_vhispanic)

Two-sample t test with equal variances
------------------------------------------------------------------------------
   Group |     Obs        Mean    Std. Err.   Std. Dev.   [95% Conf. Interval]
---------+--------------------------------------------------------------------
       0 |   1,623    92.93173    .1683767    6.783303    92.60147    93.26199
       1 |  21,918    92.16415      .04233    6.266842    92.08118    92.24712
---------+--------------------------------------------------------------------
combined |  23,541    92.21707    .0411042    6.306652     92.1365    92.29764
---------+--------------------------------------------------------------------
    diff |            .7675831    .1621639                .4497313    1.085435
------------------------------------------------------------------------------
    diff = mean(0) - mean(1)                                      t =   4.7334
Ho: diff = 0                                     degrees of freedom =    23539

    Ha: diff < 0                 Ha: diff != 0                 Ha: diff > 0
 Pr(T < t) = 1.0000         Pr(|T| > |t|) = 0.0000          Pr(T > t) = 0.0000

. 
. * Supplemental Oxygen 
. table race_3cat, c(p50 o2_lpm p25 o2_lpm p75 o2_lpm mean o2_lpm sd o2_lpm)

--------------------------------------------------------------------------------
race_3cat |  med(o2_lpm)   p25(o2_lpm)   p75(o2_lpm)  mean(o2_lpm)    sd(o2_lpm)
----------+---------------------------------------------------------------------
    White |            0             0             0   .8496669404      2.468553
    Black |            0             0             0   .5764594234      1.992557
 Hispanic |            0             0             0   .7560073937      2.659875
--------------------------------------------------------------------------------

. ttest o2_lpm, by(white_vblack)

Two-sample t test with equal variances
------------------------------------------------------------------------------
   Group |     Obs        Mean    Std. Err.   Std. Dev.   [95% Conf. Interval]
---------+--------------------------------------------------------------------
       0 |   6,498    .5764594    .0247184    1.992557    .5280032    .6249157
       1 |  21,918    .8496669    .0166741    2.468553    .8169845    .8823494
---------+--------------------------------------------------------------------
combined |  28,416    .7871915    .0140648    2.370903    .7596239    .8147591
---------+--------------------------------------------------------------------
    diff |           -.2732075    .0334506               -.3387722   -.2076428
------------------------------------------------------------------------------
    diff = mean(0) - mean(1)                                      t =  -8.1675
Ho: diff = 0                                     degrees of freedom =    28414

    Ha: diff < 0                 Ha: diff != 0                 Ha: diff > 0
 Pr(T < t) = 0.0000         Pr(|T| > |t|) = 0.0000          Pr(T > t) = 1.0000

. ttest o2_lpm, by(white_vhispanic)

Two-sample t test with equal variances
------------------------------------------------------------------------------
   Group |     Obs        Mean    Std. Err.   Std. Dev.   [95% Conf. Interval]
---------+--------------------------------------------------------------------
       0 |   1,623    .7560074     .066024    2.659875    .6265061    .8855087
       1 |  21,918    .8496669    .0166741    2.468553    .8169845    .8823494
---------+--------------------------------------------------------------------
combined |  23,541    .8432097    .0161784     2.48227    .8114989    .8749205
---------+--------------------------------------------------------------------
    diff |           -.0936595    .0638545               -.2188184    .0314993
------------------------------------------------------------------------------
    diff = mean(0) - mean(1)                                      t =  -1.4668
Ho: diff = 0                                     degrees of freedom =    23539

    Ha: diff < 0                 Ha: diff != 0                 Ha: diff > 0
 Pr(T < t) = 0.0712         Pr(|T| > |t|) = 0.1425          Pr(T > t) = 0.9288

. 
. * Occult Hypoxemia
. gen spo2_92ormore = spo2_value>=92

. tab spo2_92ormore race_3cat, co

+-------------------+
| Key               |
|-------------------|
|     frequency     |
| column percentage |
+-------------------+

spo2_92orm |            race_3cat
       ore |     White      Black   Hispanic |     Total
-----------+---------------------------------+----------
         0 |     3,761        646        157 |     4,564 
           |     17.16       9.94       9.67 |     15.19 
-----------+---------------------------------+----------
         1 |    18,157      5,852      1,466 |    25,475 
           |     82.84      90.06      90.33 |     84.81 
-----------+---------------------------------+----------
     Total |    21,918      6,498      1,623 |    30,039 
           |    100.00     100.00     100.00 |    100.00 

. 
. tab spo2_92ormore white_vblack , co chi2

+-------------------+
| Key               |
|-------------------|
|     frequency     |
| column percentage |
+-------------------+

spo2_92orm |     white_vblack
       ore |         0          1 |     Total
-----------+----------------------+----------
         0 |       646      3,761 |     4,407 
           |      9.94      17.16 |     15.51 
-----------+----------------------+----------
         1 |     5,852     18,157 |    24,009 
           |     90.06      82.84 |     84.49 
-----------+----------------------+----------
     Total |     6,498     21,918 |    28,416 
           |    100.00     100.00 |    100.00 

          Pearson chi2(1) = 199.2724   Pr = 0.000

. tab spo2_92ormore white_vhispanic , co chi2

+-------------------+
| Key               |
|-------------------|
|     frequency     |
| column percentage |
+-------------------+

spo2_92orm |    white_vhispanic
       ore |         0          1 |     Total
-----------+----------------------+----------
         0 |       157      3,761 |     3,918 
           |      9.67      17.16 |     16.64 
-----------+----------------------+----------
         1 |     1,466     18,157 |    19,623 
           |     90.33      82.84 |     83.36 
-----------+----------------------+----------
     Total |     1,623     21,918 |    23,541 
           |    100.00     100.00 |    100.00 

          Pearson chi2(1) =  61.0394   Pr = 0.000

. 
. tab sao2_less88 race_3cat if spo2_92ormore==1, co

+-------------------+
| Key               |
|-------------------|
|     frequency     |
| column percentage |
+-------------------+

sao2_less8 |            race_3cat
         8 |     White      Black   Hispanic |     Total
-----------+---------------------------------+----------
         0 |    15,334      4,708      1,229 |    21,271 
           |     84.45      80.45      83.83 |     83.50 
-----------+---------------------------------+----------
         1 |     2,823      1,144        237 |     4,204 
           |     15.55      19.55      16.17 |     16.50 
-----------+---------------------------------+----------
     Total |    18,157      5,852      1,466 |    25,475 
           |    100.00     100.00     100.00 |    100.00 

. tab sao2_less88 white_vblack if spo2_92ormore==1, co chi2

+-------------------+
| Key               |
|-------------------|
|     frequency     |
| column percentage |
+-------------------+

sao2_less8 |     white_vblack
         8 |         0          1 |     Total
-----------+----------------------+----------
         0 |     4,708     15,334 |    20,042 
           |     80.45      84.45 |     83.48 
-----------+----------------------+----------
         1 |     1,144      2,823 |     3,967 
           |     19.55      15.55 |     16.52 
-----------+----------------------+----------
     Total |     5,852     18,157 |    24,009 
           |    100.00     100.00 |    100.00 

          Pearson chi2(1) =  51.3675   Pr = 0.000

. tab sao2_less88 white_vhispanic if spo2_92ormore==1, co chi2

+-------------------+
| Key               |
|-------------------|
|     frequency     |
| column percentage |
+-------------------+

sao2_less8 |    white_vhispanic
         8 |         0          1 |     Total
-----------+----------------------+----------
         0 |     1,229     15,334 |    16,563 
           |     83.83      84.45 |     84.41 
-----------+----------------------+----------
         1 |       237      2,823 |     3,060 
           |     16.17      15.55 |     15.59 
-----------+----------------------+----------
     Total |     1,466     18,157 |    19,623 
           |    100.00     100.00 |    100.00 

          Pearson chi2(1) =   0.3945   Pr = 0.530

. proportion sao2_less88 if spo2_92ormore==1, over(race_3cat)

Proportion estimation                      Number of obs   =     25,475

-----------------------------------------------------------------------
                      |                                   Logit
                      | Proportion   Std. Err.     [95% Conf. Interval]
----------------------+------------------------------------------------
sao2_less88@race_3cat |
             0 White  |   .8445228   .0026892      .8391787    .8497211
             0 Black  |   .8045113   .0051841      .7941499     .814473
          0 Hispanic  |   .8383356    .009615      .8185926    .8563071
             1 White  |   .1554772   .0026892      .1502789    .1608213
             1 Black  |   .1954887   .0051841       .185527    .2058501
          1 Hispanic  |   .1616644    .009615      .1436929    .1814074
-----------------------------------------------------------------------

.  //Results, Post-hoc, hypothesis-generating, and sensitivity analyses para. 1
.  
. * Total Patient-Days 
. tab race_3cat if pairs_num==1

  race_3cat |      Freq.     Percent        Cum.
------------+-----------------------------------
      White |     20,822       72.98       72.98
      Black |      6,190       21.70       94.68
   Hispanic |      1,519        5.32      100.00
------------+-----------------------------------
      Total |     28,531      100.00

. 
. * Age 
. sum age if pairs_num==1, de

                             Age
-------------------------------------------------------------
      Percentiles      Smallest
 1%           37             19
 5%           52             22
10%           57             22       Obs              28,531
25%           63             22       Sum of Wgt.      28,531

50%           69                      Mean           69.21166
                        Largest       Std. Dev.      11.05328
75%           76            100
90%           84            101       Variance       122.1751
95%           88            101       Skewness      -.2227408
99%           94            103       Kurtosis       3.862372

. sum age if pairs_num==1 & nhwhite==1, de 

                             Age
-------------------------------------------------------------
      Percentiles      Smallest
 1%           39             19
 5%           54             22
10%           58             22       Obs              20,822
25%           64             24       Sum of Wgt.      20,822

50%           69                      Mean           70.13078
                        Largest       Std. Dev.      10.74247
75%           77            100
90%           85            101       Variance       115.4007
95%           89            101       Skewness      -.2497799
99%           94            103       Kurtosis       4.049036

. sum age if pairs_num==1 & nhblack==1, de 

                             Age
-------------------------------------------------------------
      Percentiles      Smallest
 1%           37             23
 5%           49             25
10%           54             26       Obs               6,190
25%           60             26       Sum of Wgt.       6,190

50%           66                      Mean           66.39176
                        Largest       Std. Dev.       11.2189
75%           72             98
90%           82             98       Variance       125.8638
95%           87             99       Skewness       .0270273
99%           93            100       Kurtosis       3.520487

. sum age if pairs_num==1 & hispanic==1, de 

                             Age
-------------------------------------------------------------
      Percentiles      Smallest
 1%           30             22
 5%           47             23
10%           54             24       Obs               1,519
25%           62             25       Sum of Wgt.       1,519

50%           68                      Mean           68.10402
                        Largest       Std. Dev.      12.44883
75%           76             98
90%           84             99       Variance       154.9734
95%           87            100       Skewness      -.5122345
99%           94            100       Kurtosis       3.986417

. 
. ttest age if pairs_num==1, by(white_vblack)

Two-sample t test with equal variances
------------------------------------------------------------------------------
   Group |     Obs        Mean    Std. Err.   Std. Dev.   [95% Conf. Interval]
---------+--------------------------------------------------------------------
       0 |   6,190    66.39176    .1425953     11.2189    66.11222     66.6713
       1 |  20,822    70.13078    .0744463    10.74247    69.98485     70.2767
---------+--------------------------------------------------------------------
combined |  27,012    69.27395     .066725    10.96647    69.14317    69.40474
---------+--------------------------------------------------------------------
    diff |           -3.739014    .1571235               -4.046984   -3.431044
------------------------------------------------------------------------------
    diff = mean(0) - mean(1)                                      t = -23.7967
Ho: diff = 0                                     degrees of freedom =    27010

    Ha: diff < 0                 Ha: diff != 0                 Ha: diff > 0
 Pr(T < t) = 0.0000         Pr(|T| > |t|) = 0.0000          Pr(T > t) = 1.0000

. ttest age if pairs_num==1, by(white_vhispanic)

Two-sample t test with equal variances
------------------------------------------------------------------------------
   Group |     Obs        Mean    Std. Err.   Std. Dev.   [95% Conf. Interval]
---------+--------------------------------------------------------------------
       0 |   1,519    68.10402    .3194108    12.44883    67.47748    68.73055
       1 |  20,822    70.13078    .0744463    10.74247    69.98485     70.2767
---------+--------------------------------------------------------------------
combined |  22,341    69.99297    .0727819    10.87864    69.85031    70.13563
---------+--------------------------------------------------------------------
    diff |           -2.026759    .2888135               -2.592854   -1.460665
------------------------------------------------------------------------------
    diff = mean(0) - mean(1)                                      t =  -7.0175
Ho: diff = 0                                     degrees of freedom =    22339

    Ha: diff < 0                 Ha: diff != 0                 Ha: diff > 0
 Pr(T < t) = 0.0000         Pr(|T| > |t|) = 0.0000          Pr(T > t) = 1.0000

. 
. * Male 
. tab male if pairs_num==1

       male |      Freq.     Percent        Cum.
------------+-----------------------------------
          0 |      1,101        3.86        3.86
          1 |     27,430       96.14      100.00
------------+-----------------------------------
      Total |     28,531      100.00

. tab male race_3cat if pairs_num==1, co 

+-------------------+
| Key               |
|-------------------|
|     frequency     |
| column percentage |
+-------------------+

           |            race_3cat
      male |     White      Black   Hispanic |     Total
-----------+---------------------------------+----------
         0 |       723        338         40 |     1,101 
           |      3.47       5.46       2.63 |      3.86 
-----------+---------------------------------+----------
         1 |    20,099      5,852      1,479 |    27,430 
           |     96.53      94.54      97.37 |     96.14 
-----------+---------------------------------+----------
     Total |    20,822      6,190      1,519 |    28,531 
           |    100.00     100.00     100.00 |    100.00 

. tab male white_vblack if pairs_num==1, co chi2

+-------------------+
| Key               |
|-------------------|
|     frequency     |
| column percentage |
+-------------------+

           |     white_vblack
      male |         0          1 |     Total
-----------+----------------------+----------
         0 |       338        723 |     1,061 
           |      5.46       3.47 |      3.93 
-----------+----------------------+----------
         1 |     5,852     20,099 |    25,951 
           |     94.54      96.53 |     96.07 
-----------+----------------------+----------
     Total |     6,190     20,822 |    27,012 
           |    100.00     100.00 |    100.00 

          Pearson chi2(1) =  49.9793   Pr = 0.000

. tab male white_vhispanic if pairs_num==1, co chi2

+-------------------+
| Key               |
|-------------------|
|     frequency     |
| column percentage |
+-------------------+

           |    white_vhispanic
      male |         0          1 |     Total
-----------+----------------------+----------
         0 |        40        723 |       763 
           |      2.63       3.47 |      3.42 
-----------+----------------------+----------
         1 |     1,479     20,099 |    21,578 
           |     97.37      96.53 |     96.58 
-----------+----------------------+----------
     Total |     1,519     20,822 |    22,341 
           |    100.00     100.00 |    100.00 

          Pearson chi2(1) =   3.0210   Pr = 0.082

. 
. * Diagnoses
. tab copd_ccs race_3cat if pairs_num==1, chi2 co

+-------------------+
| Key               |
|-------------------|
|     frequency     |
| column percentage |
+-------------------+

           |            race_3cat
  copd_ccs |     White      Black   Hispanic |     Total
-----------+---------------------------------+----------
         0 |    17,838      5,509      1,422 |    24,769 
           |     85.67      89.00      93.61 |     86.81 
-----------+---------------------------------+----------
         1 |     2,984        681         97 |     3,762 
           |     14.33      11.00       6.39 |     13.19 
-----------+---------------------------------+----------
     Total |    20,822      6,190      1,519 |    28,531 
           |    100.00     100.00     100.00 |    100.00 

          Pearson chi2(2) = 111.0129   Pr = 0.000

. tab copd_ccs white_vblack if pairs_num==1, co chi2

+-------------------+
| Key               |
|-------------------|
|     frequency     |
| column percentage |
+-------------------+

           |     white_vblack
  copd_ccs |         0          1 |     Total
-----------+----------------------+----------
         0 |     5,509     17,838 |    23,347 
           |     89.00      85.67 |     86.43 
-----------+----------------------+----------
         1 |       681      2,984 |     3,665 
           |     11.00      14.33 |     13.57 
-----------+----------------------+----------
     Total |     6,190     20,822 |    27,012 
           |    100.00     100.00 |    100.00 

          Pearson chi2(1) =  45.1016   Pr = 0.000

. tab copd_ccs white_vhispanic if pairs_num==1, co chi2

+-------------------+
| Key               |
|-------------------|
|     frequency     |
| column percentage |
+-------------------+

           |    white_vhispanic
  copd_ccs |         0          1 |     Total
-----------+----------------------+----------
         0 |     1,422     17,838 |    19,260 
           |     93.61      85.67 |     86.21 
-----------+----------------------+----------
         1 |        97      2,984 |     3,081 
           |      6.39      14.33 |     13.79 
-----------+----------------------+----------
     Total |     1,519     20,822 |    22,341 
           |    100.00     100.00 |    100.00 

          Pearson chi2(1) =  75.1703   Pr = 0.000

. 
. tab resp_failure_ccs race_3cat if pairs_num==1, chi2 co

+-------------------+
| Key               |
|-------------------|
|     frequency     |
| column percentage |
+-------------------+

resp_failu |            race_3cat
    re_ccs |     White      Black   Hispanic |     Total
-----------+---------------------------------+----------
         0 |    18,056      5,557      1,357 |    24,970 
           |     86.72      89.77      89.34 |     87.52 
-----------+---------------------------------+----------
         1 |     2,766        633        162 |     3,561 
           |     13.28      10.23      10.66 |     12.48 
-----------+---------------------------------+----------
     Total |    20,822      6,190      1,519 |    28,531 
           |    100.00     100.00     100.00 |    100.00 

          Pearson chi2(2) =  45.6897   Pr = 0.000

. tab resp_failure_ccs white_vblack if pairs_num==1, co chi2

+-------------------+
| Key               |
|-------------------|
|     frequency     |
| column percentage |
+-------------------+

resp_failu |     white_vblack
    re_ccs |         0          1 |     Total
-----------+----------------------+----------
         0 |     5,557     18,056 |    23,613 
           |     89.77      86.72 |     87.42 
-----------+----------------------+----------
         1 |       633      2,766 |     3,399 
           |     10.23      13.28 |     12.58 
-----------+----------------------+----------
     Total |     6,190     20,822 |    27,012 
           |    100.00     100.00 |    100.00 

          Pearson chi2(1) =  40.5603   Pr = 0.000

. tab resp_failure_ccs white_vhispanic if pairs_num==1, co chi2

+-------------------+
| Key               |
|-------------------|
|     frequency     |
| column percentage |
+-------------------+

resp_failu |    white_vhispanic
    re_ccs |         0          1 |     Total
-----------+----------------------+----------
         0 |     1,357     18,056 |    19,413 
           |     89.34      86.72 |     86.89 
-----------+----------------------+----------
         1 |       162      2,766 |     2,928 
           |     10.66      13.28 |     13.11 
-----------+----------------------+----------
     Total |     1,519     20,822 |    22,341 
           |    100.00     100.00 |    100.00 

          Pearson chi2(1) =   8.5276   Pr = 0.003

. 
. tab septicemia_ccs race_3cat if pairs_num==1, chi2 co

+-------------------+
| Key               |
|-------------------|
|     frequency     |
| column percentage |
+-------------------+

septicemia |            race_3cat
      _ccs |     White      Black   Hispanic |     Total
-----------+---------------------------------+----------
         0 |    19,200      5,724      1,401 |    26,325 
           |     92.21      92.47      92.23 |     92.27 
-----------+---------------------------------+----------
         1 |     1,622        466        118 |     2,206 
           |      7.79       7.53       7.77 |      7.73 
-----------+---------------------------------+----------
     Total |    20,822      6,190      1,519 |    28,531 
           |    100.00     100.00     100.00 |    100.00 

          Pearson chi2(2) =   0.4606   Pr = 0.794

. tab septicemia_ccs white_vblack if pairs_num==1, co chi2

+-------------------+
| Key               |
|-------------------|
|     frequency     |
| column percentage |
+-------------------+

septicemia |     white_vblack
      _ccs |         0          1 |     Total
-----------+----------------------+----------
         0 |     5,724     19,200 |    24,924 
           |     92.47      92.21 |     92.27 
-----------+----------------------+----------
         1 |       466      1,622 |     2,088 
           |      7.53       7.79 |      7.73 
-----------+----------------------+----------
     Total |     6,190     20,822 |    27,012 
           |    100.00     100.00 |    100.00 

          Pearson chi2(1) =   0.4577   Pr = 0.499

. tab septicemia_ccs white_vhispanic if pairs_num==1, co chi2

+-------------------+
| Key               |
|-------------------|
|     frequency     |
| column percentage |
+-------------------+

septicemia |    white_vhispanic
      _ccs |         0          1 |     Total
-----------+----------------------+----------
         0 |     1,401     19,200 |    20,601 
           |     92.23      92.21 |     92.21 
-----------+----------------------+----------
         1 |       118      1,622 |     1,740 
           |      7.77       7.79 |      7.79 
-----------+----------------------+----------
     Total |     1,519     20,822 |    22,341 
           |    100.00     100.00 |    100.00 

          Pearson chi2(1) =   0.0009   Pr = 0.976

. 
. tab pneumonia_ccs race_3cat if pairs_num==1, chi2 co

+-------------------+
| Key               |
|-------------------|
|     frequency     |
| column percentage |
+-------------------+

pneumonia_ |            race_3cat
       ccs |     White      Black   Hispanic |     Total
-----------+---------------------------------+----------
         0 |    19,214      5,899      1,460 |    26,573 
           |     92.28      95.30      96.12 |     93.14 
-----------+---------------------------------+----------
         1 |     1,608        291         59 |     1,958 
           |      7.72       4.70       3.88 |      6.86 
-----------+---------------------------------+----------
     Total |    20,822      6,190      1,519 |    28,531 
           |    100.00     100.00     100.00 |    100.00 

          Pearson chi2(2) =  90.4210   Pr = 0.000

. tab pneumonia_ccs white_vblack if pairs_num==1, co chi2

+-------------------+
| Key               |
|-------------------|
|     frequency     |
| column percentage |
+-------------------+

pneumonia_ |     white_vblack
       ccs |         0          1 |     Total
-----------+----------------------+----------
         0 |     5,899     19,214 |    25,113 
           |     95.30      92.28 |     92.97 
-----------+----------------------+----------
         1 |       291      1,608 |     1,899 
           |      4.70       7.72 |      7.03 
-----------+----------------------+----------
     Total |     6,190     20,822 |    27,012 
           |    100.00     100.00 |    100.00 

          Pearson chi2(1) =  66.6474   Pr = 0.000

. tab pneumonia_ccs white_vhispanic if pairs_num==1, co chi2

+-------------------+
| Key               |
|-------------------|
|     frequency     |
| column percentage |
+-------------------+

pneumonia_ |    white_vhispanic
       ccs |         0          1 |     Total
-----------+----------------------+----------
         0 |     1,460     19,214 |    20,674 
           |     96.12      92.28 |     92.54 
-----------+----------------------+----------
         1 |        59      1,608 |     1,667 
           |      3.88       7.72 |      7.46 
-----------+----------------------+----------
     Total |     1,519     20,822 |    22,341 
           |    100.00     100.00 |    100.00 

          Pearson chi2(1) =  30.2091   Pr = 0.000

. 
. tab chf_ccs race_3cat if pairs_num==1, chi2 co

+-------------------+
| Key               |
|-------------------|
|     frequency     |
| column percentage |
+-------------------+

           |            race_3cat
   chf_ccs |     White      Black   Hispanic |     Total
-----------+---------------------------------+----------
         0 |    19,486      5,726      1,435 |    26,647 
           |     93.58      92.50      94.47 |     93.40 
-----------+---------------------------------+----------
         1 |     1,336        464         84 |     1,884 
           |      6.42       7.50       5.53 |      6.60 
-----------+---------------------------------+----------
     Total |    20,822      6,190      1,519 |    28,531 
           |    100.00     100.00     100.00 |    100.00 

          Pearson chi2(2) =  12.0160   Pr = 0.002

. tab chf_ccs white_vblack if pairs_num==1, co chi2

+-------------------+
| Key               |
|-------------------|
|     frequency     |
| column percentage |
+-------------------+

           |     white_vblack
   chf_ccs |         0          1 |     Total
-----------+----------------------+----------
         0 |     5,726     19,486 |    25,212 
           |     92.50      93.58 |     93.34 
-----------+----------------------+----------
         1 |       464      1,336 |     1,800 
           |      7.50       6.42 |      6.66 
-----------+----------------------+----------
     Total |     6,190     20,822 |    27,012 
           |    100.00     100.00 |    100.00 

          Pearson chi2(1) =   8.9428   Pr = 0.003

. tab chf_ccs white_vhispanic if pairs_num==1, co chi2

+-------------------+
| Key               |
|-------------------|
|     frequency     |
| column percentage |
+-------------------+

           |    white_vhispanic
   chf_ccs |         0          1 |     Total
-----------+----------------------+----------
         0 |     1,435     19,486 |    20,921 
           |     94.47      93.58 |     93.64 
-----------+----------------------+----------
         1 |        84      1,336 |     1,420 
           |      5.53       6.42 |      6.36 
-----------+----------------------+----------
     Total |     1,519     20,822 |    22,341 
           |    100.00     100.00 |    100.00 

          Pearson chi2(1) =   1.8686   Pr = 0.172

. 
. tab cornary_athero_ccs race_3cat if pairs_num==1, chi2 co

+-------------------+
| Key               |
|-------------------|
|     frequency     |
| column percentage |
+-------------------+

cornary_at |            race_3cat
  hero_ccs |     White      Black   Hispanic |     Total
-----------+---------------------------------+----------
         0 |    20,431      6,082      1,335 |    27,848 
           |     98.12      98.26      87.89 |     97.61 
-----------+---------------------------------+----------
         1 |       391        108        184 |       683 
           |      1.88       1.74      12.11 |      2.39 
-----------+---------------------------------+----------
     Total |    20,822      6,190      1,519 |    28,531 
           |    100.00     100.00     100.00 |    100.00 

          Pearson chi2(2) = 649.0129   Pr = 0.000

. tab cornary_athero_ccs white_vblack if pairs_num==1, co chi2

+-------------------+
| Key               |
|-------------------|
|     frequency     |
| column percentage |
+-------------------+

cornary_at |     white_vblack
  hero_ccs |         0          1 |     Total
-----------+----------------------+----------
         0 |     6,082     20,431 |    26,513 
           |     98.26      98.12 |     98.15 
-----------+----------------------+----------
         1 |       108        391 |       499 
           |      1.74       1.88 |      1.85 
-----------+----------------------+----------
     Total |     6,190     20,822 |    27,012 
           |    100.00     100.00 |    100.00 

          Pearson chi2(1) =   0.4660   Pr = 0.495

. tab cornary_athero_ccs white_vhispanic if pairs_num==1, co chi2

+-------------------+
| Key               |
|-------------------|
|     frequency     |
| column percentage |
+-------------------+

cornary_at |    white_vhispanic
  hero_ccs |         0          1 |     Total
-----------+----------------------+----------
         0 |     1,335     20,431 |    21,766 
           |     87.89      98.12 |     97.43 
-----------+----------------------+----------
         1 |       184        391 |       575 
           |     12.11       1.88 |      2.57 
-----------+----------------------+----------
     Total |     1,519     20,822 |    22,341 
           |    100.00     100.00 |    100.00 

          Pearson chi2(1) = 591.4893   Pr = 0.000

. 
. tab diabetes_comp_ccs race_3cat if pairs_num==1, chi2 co

+-------------------+
| Key               |
|-------------------|
|     frequency     |
| column percentage |
+-------------------+

diabetes_c |            race_3cat
   omp_ccs |     White      Black   Hispanic |     Total
-----------+---------------------------------+----------
         0 |    20,513      5,986      1,489 |    27,988 
           |     98.52      96.70      98.03 |     98.10 
-----------+---------------------------------+----------
         1 |       309        204         30 |       543 
           |      1.48       3.30       1.97 |      1.90 
-----------+---------------------------------+----------
     Total |    20,822      6,190      1,519 |    28,531 
           |    100.00     100.00     100.00 |    100.00 

          Pearson chi2(2) =  83.9242   Pr = 0.000

. tab diabetes_comp_ccs white_vblack if pairs_num==1, co chi2

+-------------------+
| Key               |
|-------------------|
|     frequency     |
| column percentage |
+-------------------+

diabetes_c |     white_vblack
   omp_ccs |         0          1 |     Total
-----------+----------------------+----------
         0 |     5,986     20,513 |    26,499 
           |     96.70      98.52 |     98.10 
-----------+----------------------+----------
         1 |       204        309 |       513 
           |      3.30       1.48 |      1.90 
-----------+----------------------+----------
     Total |     6,190     20,822 |    27,012 
           |    100.00     100.00 |    100.00 

          Pearson chi2(1) =  84.0548   Pr = 0.000

. tab diabetes_comp_ccs white_vhispanic if pairs_num==1, co chi2

+-------------------+
| Key               |
|-------------------|
|     frequency     |
| column percentage |
+-------------------+

diabetes_c |    white_vhispanic
   omp_ccs |         0          1 |     Total
-----------+----------------------+----------
         0 |     1,489     20,513 |    22,002 
           |     98.03      98.52 |     98.48 
-----------+----------------------+----------
         1 |        30        309 |       339 
           |      1.97       1.48 |      1.52 
-----------+----------------------+----------
     Total |     1,519     20,822 |    22,341 
           |    100.00     100.00 |    100.00 

          Pearson chi2(1) =   2.2837   Pr = 0.131

. 
. tab cardiac_dys_ccs race_3cat if pairs_num==1, chi2 co

+-------------------+
| Key               |
|-------------------|
|     frequency     |
| column percentage |
+-------------------+

cardiac_dy |            race_3cat
     s_ccs |     White      Black   Hispanic |     Total
-----------+---------------------------------+----------
         0 |    20,461      6,096      1,501 |    28,058 
           |     98.27      98.48      98.82 |     98.34 
-----------+---------------------------------+----------
         1 |       361         94         18 |       473 
           |      1.73       1.52       1.18 |      1.66 
-----------+---------------------------------+----------
     Total |    20,822      6,190      1,519 |    28,531 
           |    100.00     100.00     100.00 |    100.00 

          Pearson chi2(2) =   3.5553   Pr = 0.169

. tab cardiac_dys_ccs white_vblack if pairs_num==1, co chi2

+-------------------+
| Key               |
|-------------------|
|     frequency     |
| column percentage |
+-------------------+

cardiac_dy |     white_vblack
     s_ccs |         0          1 |     Total
-----------+----------------------+----------
         0 |     6,096     20,461 |    26,557 
           |     98.48      98.27 |     98.32 
-----------+----------------------+----------
         1 |        94        361 |       455 
           |      1.52       1.73 |      1.68 
-----------+----------------------+----------
     Total |     6,190     20,822 |    27,012 
           |    100.00     100.00 |    100.00 

          Pearson chi2(1) =   1.3339   Pr = 0.248

. tab cardiac_dys_ccs white_vhispanic if pairs_num==1, co chi2

+-------------------+
| Key               |
|-------------------|
|     frequency     |
| column percentage |
+-------------------+

cardiac_dy |    white_vhispanic
     s_ccs |         0          1 |     Total
-----------+----------------------+----------
         0 |     1,501     20,461 |    21,962 
           |     98.82      98.27 |     98.30 
-----------+----------------------+----------
         1 |        18        361 |       379 
           |      1.18       1.73 |      1.70 
-----------+----------------------+----------
     Total |     1,519     20,822 |    22,341 
           |    100.00     100.00 |    100.00 

          Pearson chi2(1) =   2.5564   Pr = 0.110

. 
. tab renal_ccs race_3cat if pairs_num==1, chi2 co

+-------------------+
| Key               |
|-------------------|
|     frequency     |
| column percentage |
+-------------------+

           |            race_3cat
 renal_ccs |     White      Black   Hispanic |     Total
-----------+---------------------------------+----------
         0 |    20,506      6,075      1,496 |    28,077 
           |     98.48      98.14      98.49 |     98.41 
-----------+---------------------------------+----------
         1 |       316        115         23 |       454 
           |      1.52       1.86       1.51 |      1.59 
-----------+---------------------------------+----------
     Total |    20,822      6,190      1,519 |    28,531 
           |    100.00     100.00     100.00 |    100.00 

          Pearson chi2(2) =   3.5877   Pr = 0.166

. tab renal_ccs white_vblack if pairs_num==1, co chi2

+-------------------+
| Key               |
|-------------------|
|     frequency     |
| column percentage |
+-------------------+

           |     white_vblack
 renal_ccs |         0          1 |     Total
-----------+----------------------+----------
         0 |     6,075     20,506 |    26,581 
           |     98.14      98.48 |     98.40 
-----------+----------------------+----------
         1 |       115        316 |       431 
           |      1.86       1.52 |      1.60 
-----------+----------------------+----------
     Total |     6,190     20,822 |    27,012 
           |    100.00     100.00 |    100.00 

          Pearson chi2(1) =   3.5173   Pr = 0.061

. tab renal_ccs white_vhispanic if pairs_num==1, co chi2

+-------------------+
| Key               |
|-------------------|
|     frequency     |
| column percentage |
+-------------------+

           |    white_vhispanic
 renal_ccs |         0          1 |     Total
-----------+----------------------+----------
         0 |     1,496     20,506 |    22,002 
           |     98.49      98.48 |     98.48 
-----------+----------------------+----------
         1 |        23        316 |       339 
           |      1.51       1.52 |      1.52 
-----------+----------------------+----------
     Total |     1,519     20,822 |    22,341 
           |    100.00     100.00 |    100.00 

          Pearson chi2(1) =   0.0001   Pr = 0.991

. 
. tab ami_ccs race_3cat if pairs_num==1, chi2 co

+-------------------+
| Key               |
|-------------------|
|     frequency     |
| column percentage |
+-------------------+

           |            race_3cat
   ami_ccs |     White      Black   Hispanic |     Total
-----------+---------------------------------+----------
         0 |    20,599      6,132      1,448 |    28,179 
           |     98.93      99.06      95.33 |     98.77 
-----------+---------------------------------+----------
         1 |       223         58         71 |       352 
           |      1.07       0.94       4.67 |      1.23 
-----------+---------------------------------+----------
     Total |    20,822      6,190      1,519 |    28,531 
           |    100.00     100.00     100.00 |    100.00 

          Pearson chi2(2) = 156.5495   Pr = 0.000

. tab ami_ccs white_vblack if pairs_num==1, co chi2

+-------------------+
| Key               |
|-------------------|
|     frequency     |
| column percentage |
+-------------------+

           |     white_vblack
   ami_ccs |         0          1 |     Total
-----------+----------------------+----------
         0 |     6,132     20,599 |    26,731 
           |     99.06      98.93 |     98.96 
-----------+----------------------+----------
         1 |        58        223 |       281 
           |      0.94       1.07 |      1.04 
-----------+----------------------+----------
     Total |     6,190     20,822 |    27,012 
           |    100.00     100.00 |    100.00 

          Pearson chi2(1) =   0.8321   Pr = 0.362

. tab ami_ccs white_vhispanic if pairs_num==1, co chi2

+-------------------+
| Key               |
|-------------------|
|     frequency     |
| column percentage |
+-------------------+

           |    white_vhispanic
   ami_ccs |         0          1 |     Total
-----------+----------------------+----------
         0 |     1,448     20,599 |    22,047 
           |     95.33      98.93 |     98.68 
-----------+----------------------+----------
         1 |        71        223 |       294 
           |      4.67       1.07 |      1.32 
-----------+----------------------+----------
     Total |     1,519     20,822 |    22,341 
           |    100.00     100.00 |    100.00 

          Pearson chi2(1) = 141.5303   Pr = 0.000

. 
. * Other Diagnoses 
. gen dx_top10 = 0

. replace dx_top10 = 1 if inlist(1,       copd_ccs, septicemia_ccs, resp_failure_ccs,     ///
>                                                                         pneumonia_ccs, chf_ccs, cornary_athero_ccs,     ///
>                                                                         diabetes_comp_ccs, cardiac_dys_ccs,             ///
>                                                                         renal_ccs, ami_ccs) 
(16,712 real changes made)

. tab dx_top10 pairs_tot if pairs_num==1, chi2 co

+-------------------+
| Key               |
|-------------------|
|     frequency     |
| column percentage |
+-------------------+

           |       pairs_tot
  dx_top10 |         1          2 |     Total
-----------+----------------------+----------
         0 |    11,983        672 |    12,655 
           |     44.34      44.56 |     44.36 
-----------+----------------------+----------
         1 |    15,040        836 |    15,876 
           |     55.66      55.44 |     55.64 
-----------+----------------------+----------
     Total |    27,023      1,508 |    28,531 
           |    100.00     100.00 |    100.00 

          Pearson chi2(1) =   0.0277   Pr = 0.868

.                                                                                                                                 
. gen dx_other = 0

. replace dx_other=1 if inlist(1, aud_ccs, skin_ccs, device_ccs, surgical_ccs,  ///
>                                                                 osteo_ccs, urinary_ccs, acd_ccs, back_ccs,       ///
>                                                                 chest_pain_ccs, cognitive_ccs)
(2,442 real changes made)

. replace dx_other = 1 if dx_top10!=1 
(10,885 real changes made)

. 
. tab dx_other dx_top10 if pairs_num==1 

           |       dx_top10
  dx_other |         0          1 |     Total
-----------+----------------------+----------
         0 |         0     15,876 |    15,876 
         1 |    12,655          0 |    12,655 
-----------+----------------------+----------
     Total |    12,655     15,876 |    28,531 

. tab dx_other dx_top10

           |       dx_top10
  dx_other |         0          1 |     Total
-----------+----------------------+----------
         0 |         0     16,712 |    16,712 
         1 |    13,327          0 |    13,327 
-----------+----------------------+----------
     Total |    13,327     16,712 |    30,039 

.                                                                 
. tab dx_other race_3cat if pairs_num==1, chi2 co

+-------------------+
| Key               |
|-------------------|
|     frequency     |
| column percentage |
+-------------------+

           |            race_3cat
  dx_other |     White      Black   Hispanic |     Total
-----------+---------------------------------+----------
         0 |    11,916      3,114        846 |    15,876 
           |     57.23      50.31      55.69 |     55.64 
-----------+---------------------------------+----------
         1 |     8,906      3,076        673 |    12,655 
           |     42.77      49.69      44.31 |     44.36 
-----------+---------------------------------+----------
     Total |    20,822      6,190      1,519 |    28,531 
           |    100.00     100.00     100.00 |    100.00 

          Pearson chi2(2) =  92.6042   Pr = 0.000

. tab dx_other white_vblack if pairs_num==1, co chi2

+-------------------+
| Key               |
|-------------------|
|     frequency     |
| column percentage |
+-------------------+

           |     white_vblack
  dx_other |         0          1 |     Total
-----------+----------------------+----------
         0 |     3,114     11,916 |    15,030 
           |     50.31      57.23 |     55.64 
-----------+----------------------+----------
         1 |     3,076      8,906 |    11,982 
           |     49.69      42.77 |     44.36 
-----------+----------------------+----------
     Total |     6,190     20,822 |    27,012 
           |    100.00     100.00 |    100.00 

          Pearson chi2(1) =  92.6014   Pr = 0.000

. tab dx_other white_vhispanic if pairs_num==1, co chi2

+-------------------+
| Key               |
|-------------------|
|     frequency     |
| column percentage |
+-------------------+

           |    white_vhispanic
  dx_other |         0          1 |     Total
-----------+----------------------+----------
         0 |       846     11,916 |    12,762 
           |     55.69      57.23 |     57.12 
-----------+----------------------+----------
         1 |       673      8,906 |     9,579 
           |     44.31      42.77 |     42.88 
-----------+----------------------+----------
     Total |     1,519     20,822 |    22,341 
           |    100.00     100.00 |    100.00 

          Pearson chi2(1) =   1.3591   Pr = 0.244

. 
. * Comorbidities
. foreach var in  chf_hosp neuro_hosp pulm_hosp liver_hosp dm_uncomp_hosp                 ///
>                                 dm_comp_hosp cancer_nonmet_hosp cancer_met_hosp                                 ///
>                                 renal_hosp {
  2.         tab `var' race_3cat if pairs_num==1, chi2 co
  3.         tab `var' white_vblack if pairs_num==1, co chi2
  4.         tab `var' white_vhispanic if pairs_num==1, co chi2
  5. }

+-------------------+
| Key               |
|-------------------|
|     frequency     |
| column percentage |
+-------------------+

           |            race_3cat
  chf_hosp |     White      Black   Hispanic |     Total
-----------+---------------------------------+----------
         0 |    13,518      3,988      1,033 |    18,539 
           |     64.92      64.43      68.01 |     64.98 
-----------+---------------------------------+----------
         1 |     7,304      2,202        486 |     9,992 
           |     35.08      35.57      31.99 |     35.02 
-----------+---------------------------------+----------
     Total |    20,822      6,190      1,519 |    28,531 
           |    100.00     100.00     100.00 |    100.00 

          Pearson chi2(2) =   6.9735   Pr = 0.031

+-------------------+
| Key               |
|-------------------|
|     frequency     |
| column percentage |
+-------------------+

           |     white_vblack
  chf_hosp |         0          1 |     Total
-----------+----------------------+----------
         0 |     3,988     13,518 |    17,506 
           |     64.43      64.92 |     64.81 
-----------+----------------------+----------
         1 |     2,202      7,304 |     9,506 
           |     35.57      35.08 |     35.19 
-----------+----------------------+----------
     Total |     6,190     20,822 |    27,012 
           |    100.00     100.00 |    100.00 

          Pearson chi2(1) =   0.5131   Pr = 0.474

+-------------------+
| Key               |
|-------------------|
|     frequency     |
| column percentage |
+-------------------+

           |    white_vhispanic
  chf_hosp |         0          1 |     Total
-----------+----------------------+----------
         0 |     1,033     13,518 |    14,551 
           |     68.01      64.92 |     65.13 
-----------+----------------------+----------
         1 |       486      7,304 |     7,790 
           |     31.99      35.08 |     34.87 
-----------+----------------------+----------
     Total |     1,519     20,822 |    22,341 
           |    100.00     100.00 |    100.00 

          Pearson chi2(1) =   5.9273   Pr = 0.015

+-------------------+
| Key               |
|-------------------|
|     frequency     |
| column percentage |
+-------------------+

           |            race_3cat
neuro_hosp |     White      Black   Hispanic |     Total
-----------+---------------------------------+----------
         0 |    18,386      5,294      1,344 |    25,024 
           |     88.30      85.53      88.48 |     87.71 
-----------+---------------------------------+----------
         1 |     2,436        896        175 |     3,507 
           |     11.70      14.47      11.52 |     12.29 
-----------+---------------------------------+----------
     Total |    20,822      6,190      1,519 |    28,531 
           |    100.00     100.00     100.00 |    100.00 

          Pearson chi2(2) =  34.9864   Pr = 0.000

+-------------------+
| Key               |
|-------------------|
|     frequency     |
| column percentage |
+-------------------+

           |     white_vblack
neuro_hosp |         0          1 |     Total
-----------+----------------------+----------
         0 |     5,294     18,386 |    23,680 
           |     85.53      88.30 |     87.66 
-----------+----------------------+----------
         1 |       896      2,436 |     3,332 
           |     14.47      11.70 |     12.34 
-----------+----------------------+----------
     Total |     6,190     20,822 |    27,012 
           |    100.00     100.00 |    100.00 

          Pearson chi2(1) =  33.9984   Pr = 0.000

+-------------------+
| Key               |
|-------------------|
|     frequency     |
| column percentage |
+-------------------+

           |    white_vhispanic
neuro_hosp |         0          1 |     Total
-----------+----------------------+----------
         0 |     1,344     18,386 |    19,730 
           |     88.48      88.30 |     88.31 
-----------+----------------------+----------
         1 |       175      2,436 |     2,611 
           |     11.52      11.70 |     11.69 
-----------+----------------------+----------
     Total |     1,519     20,822 |    22,341 
           |    100.00     100.00 |    100.00 

          Pearson chi2(1) =   0.0437   Pr = 0.834

+-------------------+
| Key               |
|-------------------|
|     frequency     |
| column percentage |
+-------------------+

           |            race_3cat
 pulm_hosp |     White      Black   Hispanic |     Total
-----------+---------------------------------+----------
         0 |     8,911      3,548      1,024 |    13,483 
           |     42.80      57.32      67.41 |     47.26 
-----------+---------------------------------+----------
         1 |    11,911      2,642        495 |    15,048 
           |     57.20      42.68      32.59 |     52.74 
-----------+---------------------------------+----------
     Total |    20,822      6,190      1,519 |    28,531 
           |    100.00     100.00     100.00 |    100.00 

          Pearson chi2(2) = 665.2262   Pr = 0.000

+-------------------+
| Key               |
|-------------------|
|     frequency     |
| column percentage |
+-------------------+

           |     white_vblack
 pulm_hosp |         0          1 |     Total
-----------+----------------------+----------
         0 |     3,548      8,911 |    12,459 
           |     57.32      42.80 |     46.12 
-----------+----------------------+----------
         1 |     2,642     11,911 |    14,553 
           |     42.68      57.20 |     53.88 
-----------+----------------------+----------
     Total |     6,190     20,822 |    27,012 
           |    100.00     100.00 |    100.00 

          Pearson chi2(1) = 404.9463   Pr = 0.000

+-------------------+
| Key               |
|-------------------|
|     frequency     |
| column percentage |
+-------------------+

           |    white_vhispanic
 pulm_hosp |         0          1 |     Total
-----------+----------------------+----------
         0 |     1,024      8,911 |     9,935 
           |     67.41      42.80 |     44.47 
-----------+----------------------+----------
         1 |       495     11,911 |    12,406 
           |     32.59      57.20 |     55.53 
-----------+----------------------+----------
     Total |     1,519     20,822 |    22,341 
           |    100.00     100.00 |    100.00 

          Pearson chi2(1) = 347.4102   Pr = 0.000

+-------------------+
| Key               |
|-------------------|
|     frequency     |
| column percentage |
+-------------------+

           |            race_3cat
liver_hosp |     White      Black   Hispanic |     Total
-----------+---------------------------------+----------
         0 |    19,076      5,496      1,306 |    25,878 
           |     91.61      88.79      85.98 |     90.70 
-----------+---------------------------------+----------
         1 |     1,746        694        213 |     2,653 
           |      8.39      11.21      14.02 |      9.30 
-----------+---------------------------------+----------
     Total |    20,822      6,190      1,519 |    28,531 
           |    100.00     100.00     100.00 |    100.00 

          Pearson chi2(2) =  87.6384   Pr = 0.000

+-------------------+
| Key               |
|-------------------|
|     frequency     |
| column percentage |
+-------------------+

           |     white_vblack
liver_hosp |         0          1 |     Total
-----------+----------------------+----------
         0 |     5,496     19,076 |    24,572 
           |     88.79      91.61 |     90.97 
-----------+----------------------+----------
         1 |       694      1,746 |     2,440 
           |     11.21       8.39 |      9.03 
-----------+----------------------+----------
     Total |     6,190     20,822 |    27,012 
           |    100.00     100.00 |    100.00 

          Pearson chi2(1) =  46.3839   Pr = 0.000

+-------------------+
| Key               |
|-------------------|
|     frequency     |
| column percentage |
+-------------------+

           |    white_vhispanic
liver_hosp |         0          1 |     Total
-----------+----------------------+----------
         0 |     1,306     19,076 |    20,382 
           |     85.98      91.61 |     91.23 
-----------+----------------------+----------
         1 |       213      1,746 |     1,959 
           |     14.02       8.39 |      8.77 
-----------+----------------------+----------
     Total |     1,519     20,822 |    22,341 
           |    100.00     100.00 |    100.00 

          Pearson chi2(1) =  56.2343   Pr = 0.000

+-------------------+
| Key               |
|-------------------|
|     frequency     |
| column percentage |
+-------------------+

dm_uncomp_ |            race_3cat
      hosp |     White      Black   Hispanic |     Total
-----------+---------------------------------+----------
         0 |    15,723      4,458      1,071 |    21,252 
           |     75.51      72.02      70.51 |     74.49 
-----------+---------------------------------+----------
         1 |     5,099      1,732        448 |     7,279 
           |     24.49      27.98      29.49 |     25.51 
-----------+---------------------------------+----------
     Total |    20,822      6,190      1,519 |    28,531 
           |    100.00     100.00     100.00 |    100.00 

          Pearson chi2(2) =  43.9958   Pr = 0.000

+-------------------+
| Key               |
|-------------------|
|     frequency     |
| column percentage |
+-------------------+

dm_uncomp_ |     white_vblack
      hosp |         0          1 |     Total
-----------+----------------------+----------
         0 |     4,458     15,723 |    20,181 
           |     72.02      75.51 |     74.71 
-----------+----------------------+----------
         1 |     1,732      5,099 |     6,831 
           |     27.98      24.49 |     25.29 
-----------+----------------------+----------
     Total |     6,190     20,822 |    27,012 
           |    100.00     100.00 |    100.00 

          Pearson chi2(1) =  30.7974   Pr = 0.000

+-------------------+
| Key               |
|-------------------|
|     frequency     |
| column percentage |
+-------------------+

dm_uncomp_ |    white_vhispanic
      hosp |         0          1 |     Total
-----------+----------------------+----------
         0 |     1,071     15,723 |    16,794 
           |     70.51      75.51 |     75.17 
-----------+----------------------+----------
         1 |       448      5,099 |     5,547 
           |     29.49      24.49 |     24.83 
-----------+----------------------+----------
     Total |     1,519     20,822 |    22,341 
           |    100.00     100.00 |    100.00 

          Pearson chi2(1) =  18.9978   Pr = 0.000

+-------------------+
| Key               |
|-------------------|
|     frequency     |
| column percentage |
+-------------------+

dm_comp_ho |            race_3cat
        sp |     White      Black   Hispanic |     Total
-----------+---------------------------------+----------
         0 |    17,342      5,019      1,160 |    23,521 
           |     83.29      81.08      76.37 |     82.44 
-----------+---------------------------------+----------
         1 |     3,480      1,171        359 |     5,010 
           |     16.71      18.92      23.63 |     17.56 
-----------+---------------------------------+----------
     Total |    20,822      6,190      1,519 |    28,531 
           |    100.00     100.00     100.00 |    100.00 

          Pearson chi2(2) =  56.9094   Pr = 0.000

+-------------------+
| Key               |
|-------------------|
|     frequency     |
| column percentage |
+-------------------+

dm_comp_ho |     white_vblack
        sp |         0          1 |     Total
-----------+----------------------+----------
         0 |     5,019     17,342 |    22,361 
           |     81.08      83.29 |     82.78 
-----------+----------------------+----------
         1 |     1,171      3,480 |     4,651 
           |     18.92      16.71 |     17.22 
-----------+----------------------+----------
     Total |     6,190     20,822 |    27,012 
           |    100.00     100.00 |    100.00 

          Pearson chi2(1) =  16.2689   Pr = 0.000

+-------------------+
| Key               |
|-------------------|
|     frequency     |
| column percentage |
+-------------------+

dm_comp_ho |    white_vhispanic
        sp |         0          1 |     Total
-----------+----------------------+----------
         0 |     1,160     17,342 |    18,502 
           |     76.37      83.29 |     82.82 
-----------+----------------------+----------
         1 |       359      3,480 |     3,839 
           |     23.63      16.71 |     17.18 
-----------+----------------------+----------
     Total |     1,519     20,822 |    22,341 
           |    100.00     100.00 |    100.00 

          Pearson chi2(1) =  47.6506   Pr = 0.000

+-------------------+
| Key               |
|-------------------|
|     frequency     |
| column percentage |
+-------------------+

cancer_non |            race_3cat
  met_hosp |     White      Black   Hispanic |     Total
-----------+---------------------------------+----------
         0 |    18,646      5,479      1,373 |    25,498 
           |     89.55      88.51      90.39 |     89.37 
-----------+---------------------------------+----------
         1 |     2,176        711        146 |     3,033 
           |     10.45      11.49       9.61 |     10.63 
-----------+---------------------------------+----------
     Total |    20,822      6,190      1,519 |    28,531 
           |    100.00     100.00     100.00 |    100.00 

          Pearson chi2(2) =   7.1417   Pr = 0.028

+-------------------+
| Key               |
|-------------------|
|     frequency     |
| column percentage |
+-------------------+

cancer_non |     white_vblack
  met_hosp |         0          1 |     Total
-----------+----------------------+----------
         0 |     5,479     18,646 |    24,125 
           |     88.51      89.55 |     89.31 
-----------+----------------------+----------
         1 |       711      2,176 |     2,887 
           |     11.49      10.45 |     10.69 
-----------+----------------------+----------
     Total |     6,190     20,822 |    27,012 
           |    100.00     100.00 |    100.00 

          Pearson chi2(1) =   5.3628   Pr = 0.021

+-------------------+
| Key               |
|-------------------|
|     frequency     |
| column percentage |
+-------------------+

cancer_non |    white_vhispanic
  met_hosp |         0          1 |     Total
-----------+----------------------+----------
         0 |     1,373     18,646 |    20,019 
           |     90.39      89.55 |     89.61 
-----------+----------------------+----------
         1 |       146      2,176 |     2,322 
           |      9.61      10.45 |     10.39 
-----------+----------------------+----------
     Total |     1,519     20,822 |    22,341 
           |    100.00     100.00 |    100.00 

          Pearson chi2(1) =   1.0698   Pr = 0.301

+-------------------+
| Key               |
|-------------------|
|     frequency     |
| column percentage |
+-------------------+

cancer_met |            race_3cat
     _hosp |     White      Black   Hispanic |     Total
-----------+---------------------------------+----------
         0 |    20,040      5,924      1,481 |    27,445 
           |     96.24      95.70      97.50 |     96.19 
-----------+---------------------------------+----------
         1 |       782        266         38 |     1,086 
           |      3.76       4.30       2.50 |      3.81 
-----------+---------------------------------+----------
     Total |    20,822      6,190      1,519 |    28,531 
           |    100.00     100.00     100.00 |    100.00 

          Pearson chi2(2) =  11.2822   Pr = 0.004

+-------------------+
| Key               |
|-------------------|
|     frequency     |
| column percentage |
+-------------------+

cancer_met |     white_vblack
     _hosp |         0          1 |     Total
-----------+----------------------+----------
         0 |     5,924     20,040 |    25,964 
           |     95.70      96.24 |     96.12 
-----------+----------------------+----------
         1 |       266        782 |     1,048 
           |      4.30       3.76 |      3.88 
-----------+----------------------+----------
     Total |     6,190     20,822 |    27,012 
           |    100.00     100.00 |    100.00 

          Pearson chi2(1) =   3.7533   Pr = 0.053

+-------------------+
| Key               |
|-------------------|
|     frequency     |
| column percentage |
+-------------------+

cancer_met |    white_vhispanic
     _hosp |         0          1 |     Total
-----------+----------------------+----------
         0 |     1,481     20,040 |    21,521 
           |     97.50      96.24 |     96.33 
-----------+----------------------+----------
         1 |        38        782 |       820 
           |      2.50       3.76 |      3.67 
-----------+----------------------+----------
     Total |     1,519     20,822 |    22,341 
           |    100.00     100.00 |    100.00 

          Pearson chi2(1) =   6.2965   Pr = 0.012

+-------------------+
| Key               |
|-------------------|
|     frequency     |
| column percentage |
+-------------------+

           |            race_3cat
renal_hosp |     White      Black   Hispanic |     Total
-----------+---------------------------------+----------
         0 |    15,887      4,186      1,072 |    21,145 
           |     76.30      67.63      70.57 |     74.11 
-----------+---------------------------------+----------
         1 |     4,935      2,004        447 |     7,386 
           |     23.70      32.37      29.43 |     25.89 
-----------+---------------------------------+----------
     Total |    20,822      6,190      1,519 |    28,531 
           |    100.00     100.00     100.00 |    100.00 

          Pearson chi2(2) = 197.5897   Pr = 0.000

+-------------------+
| Key               |
|-------------------|
|     frequency     |
| column percentage |
+-------------------+

           |     white_vblack
renal_hosp |         0          1 |     Total
-----------+----------------------+----------
         0 |     4,186     15,887 |    20,073 
           |     67.63      76.30 |     74.31 
-----------+----------------------+----------
         1 |     2,004      4,935 |     6,939 
           |     32.37      23.70 |     25.69 
-----------+----------------------+----------
     Total |     6,190     20,822 |    27,012 
           |    100.00     100.00 |    100.00 

          Pearson chi2(1) = 188.0572   Pr = 0.000

+-------------------+
| Key               |
|-------------------|
|     frequency     |
| column percentage |
+-------------------+

           |    white_vhispanic
renal_hosp |         0          1 |     Total
-----------+----------------------+----------
         0 |     1,072     15,887 |    16,959 
           |     70.57      76.30 |     75.91 
-----------+----------------------+----------
         1 |       447      4,935 |     5,382 
           |     29.43      23.70 |     24.09 
-----------+----------------------+----------
     Total |     1,519     20,822 |    22,341 
           |    100.00     100.00 |    100.00 

          Pearson chi2(1) =  25.3861   Pr = 0.000

. 
. * hospital length of stay
. table race_3cat, c(p50 hosp_los p25 hosp_los p75 hosp_los)

-------------------------------------------------------
race_3cat | med(hosp_los)  p25(hosp_los)  p75(hosp_los)
----------+--------------------------------------------
    White |             6              4             10
    Black |             6              3             11
 Hispanic |             9              4             17
-------------------------------------------------------

. ttest hosp_los if pairs_num==1, by(white_vblack)

Two-sample t test with equal variances
------------------------------------------------------------------------------
   Group |     Obs        Mean    Std. Err.   Std. Dev.   [95% Conf. Interval]
---------+--------------------------------------------------------------------
       0 |   6,190    10.97641    .3123846    24.57734    10.36403     11.5888
       1 |  20,822    9.504418    .1105189    15.94769    9.287793    9.721044
---------+--------------------------------------------------------------------
combined |  27,012    9.841737     .111336    18.29843    9.623513    10.05996
---------+--------------------------------------------------------------------
    diff |            1.471995    .2647557                .9530603     1.99093
------------------------------------------------------------------------------
    diff = mean(0) - mean(1)                                      t =   5.5598
Ho: diff = 0                                     degrees of freedom =    27010

    Ha: diff < 0                 Ha: diff != 0                 Ha: diff > 0
 Pr(T < t) = 1.0000         Pr(|T| > |t|) = 0.0000          Pr(T > t) = 0.0000

. ttest hosp_los if pairs_num==1, by(white_vhispanic)

Two-sample t test with equal variances
------------------------------------------------------------------------------
   Group |     Obs        Mean    Std. Err.   Std. Dev.   [95% Conf. Interval]
---------+--------------------------------------------------------------------
       0 |   1,519    15.57933     .637127    24.83161    14.32959    16.82907
       1 |  20,822    9.504418    .1105189    15.94769    9.287793    9.721044
---------+--------------------------------------------------------------------
combined |  22,341    9.917461    .1122052     16.7712    9.697531    10.13739
---------+--------------------------------------------------------------------
    diff |             6.07491    .4438865                5.204861    6.944959
------------------------------------------------------------------------------
    diff = mean(0) - mean(1)                                      t =  13.6857
Ho: diff = 0                                     degrees of freedom =    22339

    Ha: diff < 0                 Ha: diff != 0                 Ha: diff > 0
 Pr(T < t) = 1.0000         Pr(|T| > |t|) = 0.0000          Pr(T > t) = 0.0000

. 
. * mortality 
. tab inhosp_mort race_3cat if pairs_num==1, chi2 co

+-------------------+
| Key               |
|-------------------|
|     frequency     |
| column percentage |
+-------------------+

inhosp_mor |            race_3cat
         t |     White      Black   Hispanic |     Total
-----------+---------------------------------+----------
         0 |    19,704      5,840      1,428 |    26,972 
           |     94.63      94.35      94.01 |     94.54 
-----------+---------------------------------+----------
         1 |     1,118        350         91 |     1,559 
           |      5.37       5.65       5.99 |      5.46 
-----------+---------------------------------+----------
     Total |    20,822      6,190      1,519 |    28,531 
           |    100.00     100.00     100.00 |    100.00 

          Pearson chi2(2) =   1.6112   Pr = 0.447

. tab inhosp_mort white_vblack if pairs_num==1, co chi2

+-------------------+
| Key               |
|-------------------|
|     frequency     |
| column percentage |
+-------------------+

inhosp_mor |     white_vblack
         t |         0          1 |     Total
-----------+----------------------+----------
         0 |     5,840     19,704 |    25,544 
           |     94.35      94.63 |     94.57 
-----------+----------------------+----------
         1 |       350      1,118 |     1,468 
           |      5.65       5.37 |      5.43 
-----------+----------------------+----------
     Total |     6,190     20,822 |    27,012 
           |    100.00     100.00 |    100.00 

          Pearson chi2(1) =   0.7539   Pr = 0.385

. tab inhosp_mort white_vhispanic if pairs_num==1, co chi2

+-------------------+
| Key               |
|-------------------|
|     frequency     |
| column percentage |
+-------------------+

inhosp_mor |    white_vhispanic
         t |         0          1 |     Total
-----------+----------------------+----------
         0 |     1,428     19,704 |    21,132 
           |     94.01      94.63 |     94.59 
-----------+----------------------+----------
         1 |        91      1,118 |     1,209 
           |      5.99       5.37 |      5.41 
-----------+----------------------+----------
     Total |     1,519     20,822 |    22,341 
           |    100.00     100.00 |    100.00 

          Pearson chi2(1) =   1.0682   Pr = 0.301

. 
. tab mort30_admit race_3cat if pairs_num==1, chi2 co

+-------------------+
| Key               |
|-------------------|
|     frequency     |
| column percentage |
+-------------------+

mort30_adm |            race_3cat
        it |     White      Black   Hispanic |     Total
-----------+---------------------------------+----------
         0 |    18,582      5,637      1,377 |    25,596 
           |     89.24      91.07      90.65 |     89.71 
-----------+---------------------------------+----------
         1 |     2,240        553        142 |     2,935 
           |     10.76       8.93       9.35 |     10.29 
-----------+---------------------------------+----------
     Total |    20,822      6,190      1,519 |    28,531 
           |    100.00     100.00     100.00 |    100.00 

          Pearson chi2(2) =  18.7351   Pr = 0.000

. tab mort30_admit white_vblack if pairs_num==1, co chi2

+-------------------+
| Key               |
|-------------------|
|     frequency     |
| column percentage |
+-------------------+

mort30_adm |     white_vblack
        it |         0          1 |     Total
-----------+----------------------+----------
         0 |     5,637     18,582 |    24,219 
           |     91.07      89.24 |     89.66 
-----------+----------------------+----------
         1 |       553      2,240 |     2,793 
           |      8.93      10.76 |     10.34 
-----------+----------------------+----------
     Total |     6,190     20,822 |    27,012 
           |    100.00     100.00 |    100.00 

          Pearson chi2(1) =  17.1251   Pr = 0.000

. tab mort30_admit white_vhispanic if pairs_num==1, co chi2

+-------------------+
| Key               |
|-------------------|
|     frequency     |
| column percentage |
+-------------------+

mort30_adm |    white_vhispanic
        it |         0          1 |     Total
-----------+----------------------+----------
         0 |     1,377     18,582 |    19,959 
           |     90.65      89.24 |     89.34 
-----------+----------------------+----------
         1 |       142      2,240 |     2,382 
           |      9.35      10.76 |     10.66 
-----------+----------------------+----------
     Total |     1,519     20,822 |    22,341 
           |    100.00     100.00 |    100.00 

          Pearson chi2(1) =   2.9532   Pr = 0.086

. 
. *---------------------------------------------------------------
. * Appendix 1. Descriptives of 1 vs 2 Pairs per Day 
. *---------------------------------------------------------------
. 
. * also reported in Results, paragraph 2
. 
. tab pairs_tot

  pairs_tot |      Freq.     Percent        Cum.
------------+-----------------------------------
          1 |     27,023       89.96       89.96
          2 |      3,016       10.04      100.00
------------+-----------------------------------
      Total |     30,039      100.00

. tab pairs_tot if pairs_num==1

  pairs_tot |      Freq.     Percent        Cum.
------------+-----------------------------------
          1 |     27,023       94.71       94.71
          2 |      1,508        5.29      100.00
------------+-----------------------------------
      Total |     28,531      100.00

. 
. * SpO2 
. table pairs_tot, c(p50 spo2_value p25 spo2_value p75 spo2_value)

-------------------------------------------------------
pairs_tot | med(spo2_v~e)  p25(spo2_v~e)  p75(spo2_v~e)
----------+--------------------------------------------
        1 |            96             93             98
        2 |            95             92             98
-------------------------------------------------------

. ttest spo2_value, by(pairs_tot)

Two-sample t test with equal variances
------------------------------------------------------------------------------
   Group |     Obs        Mean    Std. Err.   Std. Dev.   [95% Conf. Interval]
---------+--------------------------------------------------------------------
       1 |  27,023     94.9785    .0246025    4.044331    94.93028    95.02672
       2 |   3,016    94.60842    .0881065    4.838642    94.43567    94.78118
---------+--------------------------------------------------------------------
combined |  30,039    94.94134    .0238429    4.132391    94.89461    94.98808
---------+--------------------------------------------------------------------
    diff |             .370078     .079307                .2146329    .5255232
------------------------------------------------------------------------------
    diff = mean(1) - mean(2)                                      t =   4.6664
Ho: diff = 0                                     degrees of freedom =    30037

    Ha: diff < 0                 Ha: diff != 0                 Ha: diff > 0
 Pr(T < t) = 1.0000         Pr(|T| > |t|) = 0.0000          Pr(T > t) = 0.0000

. 
. * SaO2 
. table pairs_tot, c(p50 sao2_value p25 sao2_value p75 sao2_value)

-------------------------------------------------------
pairs_tot | med(sao2_v~e)  p25(sao2_v~e)  p75(sao2_v~e)
----------+--------------------------------------------
        1 |            94           89.7           96.9
        2 |            94           89.8           97.1
-------------------------------------------------------

. ttest sao2_value, by(pairs_tot)

Two-sample t test with equal variances
------------------------------------------------------------------------------
   Group |     Obs        Mean    Std. Err.   Std. Dev.   [95% Conf. Interval]
---------+--------------------------------------------------------------------
       1 |  27,023    92.16906    .0392263    6.448291    92.09218    92.24595
       2 |   3,016    92.33336    .1207059    6.628941    92.09668    92.57003
---------+--------------------------------------------------------------------
combined |  30,039    92.18556    .0373115    6.466733    92.11243    92.25869
---------+--------------------------------------------------------------------
    diff |           -.1642927     .124148               -.4076282    .0790427
------------------------------------------------------------------------------
    diff = mean(1) - mean(2)                                      t =  -1.3234
Ho: diff = 0                                     degrees of freedom =    30037

    Ha: diff < 0                 Ha: diff != 0                 Ha: diff > 0
 Pr(T < t) = 0.0929         Pr(|T| > |t|) = 0.1857          Pr(T > t) = 0.9071

. 
. * Demographics
. tab male pairs_tot if pairs_num==1, chi2

           |       pairs_tot
      male |         1          2 |     Total
-----------+----------------------+----------
         0 |     1,039         62 |     1,101 
         1 |    25,984      1,446 |    27,430 
-----------+----------------------+----------
     Total |    27,023      1,508 |    28,531 

          Pearson chi2(1) =   0.2735   Pr = 0.601

. 
. tab nhblack pairs_tot if pairs_num==1, chi2

           |       pairs_tot
   nhblack |         1          2 |     Total
-----------+----------------------+----------
  NH White |    19,726      1,096 |    20,822 
  NH Black |     5,882        308 |     6,190 
-----------+----------------------+----------
     Total |    25,608      1,404 |    27,012 

          Pearson chi2(1) =   0.8026   Pr = 0.370

. tab white_vhispanic pairs_tot if pairs_num==1, chi2 co

+-------------------+
| Key               |
|-------------------|
|     frequency     |
| column percentage |
+-------------------+

white_vhis |       pairs_tot
     panic |         1          2 |     Total
-----------+----------------------+----------
         0 |     1,415        104 |     1,519 
           |      6.69       8.67 |      6.80 
-----------+----------------------+----------
         1 |    19,726      1,096 |    20,822 
           |     93.31      91.33 |     93.20 
-----------+----------------------+----------
     Total |    21,141      1,200 |    22,341 
           |    100.00     100.00 |    100.00 

          Pearson chi2(1) =   6.9792   Pr = 0.008

. 
. * Diagnoses
. tab copd_ccs pairs_tot if pairs_num==1, chi2 co

+-------------------+
| Key               |
|-------------------|
|     frequency     |
| column percentage |
+-------------------+

           |       pairs_tot
  copd_ccs |         1          2 |     Total
-----------+----------------------+----------
         0 |    23,419      1,350 |    24,769 
           |     86.66      89.52 |     86.81 
-----------+----------------------+----------
         1 |     3,604        158 |     3,762 
           |     13.34      10.48 |     13.19 
-----------+----------------------+----------
     Total |    27,023      1,508 |    28,531 
           |    100.00     100.00 |    100.00 

          Pearson chi2(1) =  10.2013   Pr = 0.001

. tab septicemia_ccs pairs_tot if pairs_num==1, chi2 co

+-------------------+
| Key               |
|-------------------|
|     frequency     |
| column percentage |
+-------------------+

septicemia |       pairs_tot
      _ccs |         1          2 |     Total
-----------+----------------------+----------
         0 |    24,935      1,390 |    26,325 
           |     92.27      92.18 |     92.27 
-----------+----------------------+----------
         1 |     2,088        118 |     2,206 
           |      7.73       7.82 |      7.73 
-----------+----------------------+----------
     Total |    27,023      1,508 |    28,531 
           |    100.00     100.00 |    100.00 

          Pearson chi2(1) =   0.0193   Pr = 0.890

. tab resp_failure_ccs pairs_tot if pairs_num==1, chi2 co

+-------------------+
| Key               |
|-------------------|
|     frequency     |
| column percentage |
+-------------------+

resp_failu |       pairs_tot
    re_ccs |         1          2 |     Total
-----------+----------------------+----------
         0 |    23,691      1,279 |    24,970 
           |     87.67      84.81 |     87.52 
-----------+----------------------+----------
         1 |     3,332        229 |     3,561 
           |     12.33      15.19 |     12.48 
-----------+----------------------+----------
     Total |    27,023      1,508 |    28,531 
           |    100.00     100.00 |    100.00 

          Pearson chi2(1) =  10.6612   Pr = 0.001

. tab pneumonia_ccs pairs_tot if pairs_num==1, chi2 co

+-------------------+
| Key               |
|-------------------|
|     frequency     |
| column percentage |
+-------------------+

pneumonia_ |       pairs_tot
       ccs |         1          2 |     Total
-----------+----------------------+----------
         0 |    25,156      1,417 |    26,573 
           |     93.09      93.97 |     93.14 
-----------+----------------------+----------
         1 |     1,867         91 |     1,958 
           |      6.91       6.03 |      6.86 
-----------+----------------------+----------
     Total |    27,023      1,508 |    28,531 
           |    100.00     100.00 |    100.00 

          Pearson chi2(1) =   1.7087   Pr = 0.191

. tab chf_ccs pairs_tot if pairs_num==1, chi2 co

+-------------------+
| Key               |
|-------------------|
|     frequency     |
| column percentage |
+-------------------+

           |       pairs_tot
   chf_ccs |         1          2 |     Total
-----------+----------------------+----------
         0 |    25,227      1,420 |    26,647 
           |     93.35      94.16 |     93.40 
-----------+----------------------+----------
         1 |     1,796         88 |     1,884 
           |      6.65       5.84 |      6.60 
-----------+----------------------+----------
     Total |    27,023      1,508 |    28,531 
           |    100.00     100.00 |    100.00 

          Pearson chi2(1) =   1.5219   Pr = 0.217

. tab cornary_athero_ccs pairs_tot if pairs_num==1, chi2 co

+-------------------+
| Key               |
|-------------------|
|     frequency     |
| column percentage |
+-------------------+

cornary_at |       pairs_tot
  hero_ccs |         1          2 |     Total
-----------+----------------------+----------
         0 |    26,389      1,459 |    27,848 
           |     97.65      96.75 |     97.61 
-----------+----------------------+----------
         1 |       634         49 |       683 
           |      2.35       3.25 |      2.39 
-----------+----------------------+----------
     Total |    27,023      1,508 |    28,531 
           |    100.00     100.00 |    100.00 

          Pearson chi2(1) =   4.9865   Pr = 0.026

. tab diabetes_comp_ccs pairs_tot if pairs_num==1, chi2 co

+-------------------+
| Key               |
|-------------------|
|     frequency     |
| column percentage |
+-------------------+

diabetes_c |       pairs_tot
   omp_ccs |         1          2 |     Total
-----------+----------------------+----------
         0 |    26,502      1,486 |    27,988 
           |     98.07      98.54 |     98.10 
-----------+----------------------+----------
         1 |       521         22 |       543 
           |      1.93       1.46 |      1.90 
-----------+----------------------+----------
     Total |    27,023      1,508 |    28,531 
           |    100.00     100.00 |    100.00 

          Pearson chi2(1) =   1.6835   Pr = 0.194

. tab cardiac_dys_ccs pairs_tot if pairs_num==1, chi2 co

+-------------------+
| Key               |
|-------------------|
|     frequency     |
| column percentage |
+-------------------+

cardiac_dy |       pairs_tot
     s_ccs |         1          2 |     Total
-----------+----------------------+----------
         0 |    26,578      1,480 |    28,058 
           |     98.35      98.14 |     98.34 
-----------+----------------------+----------
         1 |       445         28 |       473 
           |      1.65       1.86 |      1.66 
-----------+----------------------+----------
     Total |    27,023      1,508 |    28,531 
           |    100.00     100.00 |    100.00 

          Pearson chi2(1) =   0.3864   Pr = 0.534

. tab renal_ccs pairs_tot if pairs_num==1, chi2 co

+-------------------+
| Key               |
|-------------------|
|     frequency     |
| column percentage |
+-------------------+

           |       pairs_tot
 renal_ccs |         1          2 |     Total
-----------+----------------------+----------
         0 |    26,582      1,495 |    28,077 
           |     98.37      99.14 |     98.41 
-----------+----------------------+----------
         1 |       441         13 |       454 
           |      1.63       0.86 |      1.59 
-----------+----------------------+----------
     Total |    27,023      1,508 |    28,531 
           |    100.00     100.00 |    100.00 

          Pearson chi2(1) =   5.4061   Pr = 0.020

. tab ami_ccs pairs_tot if pairs_num==1, chi2 co

+-------------------+
| Key               |
|-------------------|
|     frequency     |
| column percentage |
+-------------------+

           |       pairs_tot
   ami_ccs |         1          2 |     Total
-----------+----------------------+----------
         0 |    26,711      1,468 |    28,179 
           |     98.85      97.35 |     98.77 
-----------+----------------------+----------
         1 |       312         40 |       352 
           |      1.15       2.65 |      1.23 
-----------+----------------------+----------
     Total |    27,023      1,508 |    28,531 
           |    100.00     100.00 |    100.00 

          Pearson chi2(1) =  26.3013   Pr = 0.000

. 
. * Comorbidities
. foreach var in  chf_hosp neuro_hosp pulm_hosp liver_hosp dm_uncomp_hosp                 ///
>                                 dm_comp_hosp cancer_nonmet_hosp cancer_met_hosp                                 ///
>                                 renal_hosp cardic_arrhym_hosp valvular_d2_hosp pulm_circ_hosp   ///
>                                 pvd_hosp paralysis_hosp htn_hosp hypothyroid_hosp pud_hosp              ///
>                                 lymphoma_hosp coag_hosp ra_hosp fen_hosp anemia_cbl_hosp                ///
>                                 anemia_def_hosp obesity_hosp wtloss_hosp etoh_hosp drug_hosp    ///
>                                 depression_hosp psychoses_hosp{
  2.         tab `var' pairs_tot if pairs_num==1, chi2 co
  3. }

+-------------------+
| Key               |
|-------------------|
|     frequency     |
| column percentage |
+-------------------+

           |       pairs_tot
  chf_hosp |         1          2 |     Total
-----------+----------------------+----------
         0 |    17,544        995 |    18,539 
           |     64.92      65.98 |     64.98 
-----------+----------------------+----------
         1 |     9,479        513 |     9,992 
           |     35.08      34.02 |     35.02 
-----------+----------------------+----------
     Total |    27,023      1,508 |    28,531 
           |    100.00     100.00 |    100.00 

          Pearson chi2(1) =   0.7038   Pr = 0.401

+-------------------+
| Key               |
|-------------------|
|     frequency     |
| column percentage |
+-------------------+

           |       pairs_tot
neuro_hosp |         1          2 |     Total
-----------+----------------------+----------
         0 |    23,695      1,329 |    25,024 
           |     87.68      88.13 |     87.71 
-----------+----------------------+----------
         1 |     3,328        179 |     3,507 
           |     12.32      11.87 |     12.29 
-----------+----------------------+----------
     Total |    27,023      1,508 |    28,531 
           |    100.00     100.00 |    100.00 

          Pearson chi2(1) =   0.2628   Pr = 0.608

+-------------------+
| Key               |
|-------------------|
|     frequency     |
| column percentage |
+-------------------+

           |       pairs_tot
 pulm_hosp |         1          2 |     Total
-----------+----------------------+----------
         0 |    12,733        750 |    13,483 
           |     47.12      49.73 |     47.26 
-----------+----------------------+----------
         1 |    14,290        758 |    15,048 
           |     52.88      50.27 |     52.74 
-----------+----------------------+----------
     Total |    27,023      1,508 |    28,531 
           |    100.00     100.00 |    100.00 

          Pearson chi2(1) =   3.9205   Pr = 0.048

+-------------------+
| Key               |
|-------------------|
|     frequency     |
| column percentage |
+-------------------+

           |       pairs_tot
liver_hosp |         1          2 |     Total
-----------+----------------------+----------
         0 |    24,508      1,370 |    25,878 
           |     90.69      90.85 |     90.70 
-----------+----------------------+----------
         1 |     2,515        138 |     2,653 
           |      9.31       9.15 |      9.30 
-----------+----------------------+----------
     Total |    27,023      1,508 |    28,531 
           |    100.00     100.00 |    100.00 

          Pearson chi2(1) =   0.0411   Pr = 0.839

+-------------------+
| Key               |
|-------------------|
|     frequency     |
| column percentage |
+-------------------+

dm_uncomp_ |       pairs_tot
      hosp |         1          2 |     Total
-----------+----------------------+----------
         0 |    20,141      1,111 |    21,252 
           |     74.53      73.67 |     74.49 
-----------+----------------------+----------
         1 |     6,882        397 |     7,279 
           |     25.47      26.33 |     25.51 
-----------+----------------------+----------
     Total |    27,023      1,508 |    28,531 
           |    100.00     100.00 |    100.00 

          Pearson chi2(1) =   0.5547   Pr = 0.456

+-------------------+
| Key               |
|-------------------|
|     frequency     |
| column percentage |
+-------------------+

dm_comp_ho |       pairs_tot
        sp |         1          2 |     Total
-----------+----------------------+----------
         0 |    22,268      1,253 |    23,521 
           |     82.40      83.09 |     82.44 
-----------+----------------------+----------
         1 |     4,755        255 |     5,010 
           |     17.60      16.91 |     17.56 
-----------+----------------------+----------
     Total |    27,023      1,508 |    28,531 
           |    100.00     100.00 |    100.00 

          Pearson chi2(1) =   0.4647   Pr = 0.495

+-------------------+
| Key               |
|-------------------|
|     frequency     |
| column percentage |
+-------------------+

cancer_non |       pairs_tot
  met_hosp |         1          2 |     Total
-----------+----------------------+----------
         0 |    24,156      1,342 |    25,498 
           |     89.39      88.99 |     89.37 
-----------+----------------------+----------
         1 |     2,867        166 |     3,033 
           |     10.61      11.01 |     10.63 
-----------+----------------------+----------
     Total |    27,023      1,508 |    28,531 
           |    100.00     100.00 |    100.00 

          Pearson chi2(1) =   0.2387   Pr = 0.625

+-------------------+
| Key               |
|-------------------|
|     frequency     |
| column percentage |
+-------------------+

cancer_met |       pairs_tot
     _hosp |         1          2 |     Total
-----------+----------------------+----------
         0 |    26,006      1,439 |    27,445 
           |     96.24      95.42 |     96.19 
-----------+----------------------+----------
         1 |     1,017         69 |     1,086 
           |      3.76       4.58 |      3.81 
-----------+----------------------+----------
     Total |    27,023      1,508 |    28,531 
           |    100.00     100.00 |    100.00 

          Pearson chi2(1) =   2.5729   Pr = 0.109

+-------------------+
| Key               |
|-------------------|
|     frequency     |
| column percentage |
+-------------------+

           |       pairs_tot
renal_hosp |         1          2 |     Total
-----------+----------------------+----------
         0 |    19,988      1,157 |    21,145 
           |     73.97      76.72 |     74.11 
-----------+----------------------+----------
         1 |     7,035        351 |     7,386 
           |     26.03      23.28 |     25.89 
-----------+----------------------+----------
     Total |    27,023      1,508 |    28,531 
           |    100.00     100.00 |    100.00 

          Pearson chi2(1) =   5.6607   Pr = 0.017

+-------------------+
| Key               |
|-------------------|
|     frequency     |
| column percentage |
+-------------------+

cardic_arr |       pairs_tot
  hym_hosp |         1          2 |     Total
-----------+----------------------+----------
         0 |    17,756        926 |    18,682 
           |     65.71      61.41 |     65.48 
-----------+----------------------+----------
         1 |     9,267        582 |     9,849 
           |     34.29      38.59 |     34.52 
-----------+----------------------+----------
     Total |    27,023      1,508 |    28,531 
           |    100.00     100.00 |    100.00 

          Pearson chi2(1) =  11.6898   Pr = 0.001

+-------------------+
| Key               |
|-------------------|
|     frequency     |
| column percentage |
+-------------------+

valvular_d |       pairs_tot
    2_hosp |         1          2 |     Total
-----------+----------------------+----------
         0 |    24,994      1,374 |    26,368 
           |     92.49      91.11 |     92.42 
-----------+----------------------+----------
         1 |     2,029        134 |     2,163 
           |      7.51       8.89 |      7.58 
-----------+----------------------+----------
     Total |    27,023      1,508 |    28,531 
           |    100.00     100.00 |    100.00 

          Pearson chi2(1) =   3.8683   Pr = 0.049

+-------------------+
| Key               |
|-------------------|
|     frequency     |
| column percentage |
+-------------------+

pulm_circ_ |       pairs_tot
      hosp |         1          2 |     Total
-----------+----------------------+----------
         0 |    24,247      1,359 |    25,606 
           |     89.73      90.12 |     89.75 
-----------+----------------------+----------
         1 |     2,776        149 |     2,925 
           |     10.27       9.88 |     10.25 
-----------+----------------------+----------
     Total |    27,023      1,508 |    28,531 
           |    100.00     100.00 |    100.00 

          Pearson chi2(1) =   0.2387   Pr = 0.625

+-------------------+
| Key               |
|-------------------|
|     frequency     |
| column percentage |
+-------------------+

           |       pairs_tot
  pvd_hosp |         1          2 |     Total
-----------+----------------------+----------
         0 |    23,854      1,310 |    25,164 
           |     88.27      86.87 |     88.20 
-----------+----------------------+----------
         1 |     3,169        198 |     3,367 
           |     11.73      13.13 |     11.80 
-----------+----------------------+----------
     Total |    27,023      1,508 |    28,531 
           |    100.00     100.00 |    100.00 

          Pearson chi2(1) =   2.7008   Pr = 0.100

+-------------------+
| Key               |
|-------------------|
|     frequency     |
| column percentage |
+-------------------+

paralysis_ |       pairs_tot
      hosp |         1          2 |     Total
-----------+----------------------+----------
         0 |    26,463      1,472 |    27,935 
           |     97.93      97.61 |     97.91 
-----------+----------------------+----------
         1 |       560         36 |       596 
           |      2.07       2.39 |      2.09 
-----------+----------------------+----------
     Total |    27,023      1,508 |    28,531 
           |    100.00     100.00 |    100.00 

          Pearson chi2(1) =   0.6927   Pr = 0.405

+-------------------+
| Key               |
|-------------------|
|     frequency     |
| column percentage |
+-------------------+

           |       pairs_tot
  htn_hosp |         1          2 |     Total
-----------+----------------------+----------
         0 |     8,254        478 |     8,732 
           |     30.54      31.70 |     30.61 
-----------+----------------------+----------
         1 |    18,769      1,030 |    19,799 
           |     69.46      68.30 |     69.39 
-----------+----------------------+----------
     Total |    27,023      1,508 |    28,531 
           |    100.00     100.00 |    100.00 

          Pearson chi2(1) =   0.8944   Pr = 0.344

+-------------------+
| Key               |
|-------------------|
|     frequency     |
| column percentage |
+-------------------+

hypothyroi |       pairs_tot
    d_hosp |         1          2 |     Total
-----------+----------------------+----------
         0 |    24,324      1,358 |    25,682 
           |     90.01      90.05 |     90.01 
-----------+----------------------+----------
         1 |     2,699        150 |     2,849 
           |      9.99       9.95 |      9.99 
-----------+----------------------+----------
     Total |    27,023      1,508 |    28,531 
           |    100.00     100.00 |    100.00 

          Pearson chi2(1) =   0.0027   Pr = 0.959

+-------------------+
| Key               |
|-------------------|
|     frequency     |
| column percentage |
+-------------------+

           |       pairs_tot
  pud_hosp |         1          2 |     Total
-----------+----------------------+----------
         0 |    26,808      1,500 |    28,308 
           |     99.20      99.47 |     99.22 
-----------+----------------------+----------
         1 |       215          8 |       223 
           |      0.80       0.53 |      0.78 
-----------+----------------------+----------
     Total |    27,023      1,508 |    28,531 
           |    100.00     100.00 |    100.00 

          Pearson chi2(1) =   1.2945   Pr = 0.255

+-------------------+
| Key               |
|-------------------|
|     frequency     |
| column percentage |
+-------------------+

lymphoma_h |       pairs_tot
       osp |         1          2 |     Total
-----------+----------------------+----------
         0 |    26,603      1,481 |    28,084 
           |     98.45      98.21 |     98.43 
-----------+----------------------+----------
         1 |       420         27 |       447 
           |      1.55       1.79 |      1.57 
-----------+----------------------+----------
     Total |    27,023      1,508 |    28,531 
           |    100.00     100.00 |    100.00 

          Pearson chi2(1) =   0.5168   Pr = 0.472

+-------------------+
| Key               |
|-------------------|
|     frequency     |
| column percentage |
+-------------------+

           |       pairs_tot
 coag_hosp |         1          2 |     Total
-----------+----------------------+----------
         0 |    25,301      1,396 |    26,697 
           |     93.63      92.57 |     93.57 
-----------+----------------------+----------
         1 |     1,722        112 |     1,834 
           |      6.37       7.43 |      6.43 
-----------+----------------------+----------
     Total |    27,023      1,508 |    28,531 
           |    100.00     100.00 |    100.00 

          Pearson chi2(1) =   2.6415   Pr = 0.104

+-------------------+
| Key               |
|-------------------|
|     frequency     |
| column percentage |
+-------------------+

           |       pairs_tot
   ra_hosp |         1          2 |     Total
-----------+----------------------+----------
         0 |    26,488      1,485 |    27,973 
           |     98.02      98.47 |     98.04 
-----------+----------------------+----------
         1 |       535         23 |       558 
           |      1.98       1.53 |      1.96 
-----------+----------------------+----------
     Total |    27,023      1,508 |    28,531 
           |    100.00     100.00 |    100.00 

          Pearson chi2(1) =   1.5393   Pr = 0.215

+-------------------+
| Key               |
|-------------------|
|     frequency     |
| column percentage |
+-------------------+

           |       pairs_tot
  fen_hosp |         1          2 |     Total
-----------+----------------------+----------
         0 |    16,981        965 |    17,946 
           |     62.84      63.99 |     62.90 
-----------+----------------------+----------
         1 |    10,042        543 |    10,585 
           |     37.16      36.01 |     37.10 
-----------+----------------------+----------
     Total |    27,023      1,508 |    28,531 
           |    100.00     100.00 |    100.00 

          Pearson chi2(1) =   0.8136   Pr = 0.367

+-------------------+
| Key               |
|-------------------|
|     frequency     |
| column percentage |
+-------------------+

anemia_cbl |       pairs_tot
     _hosp |         1          2 |     Total
-----------+----------------------+----------
         0 |    26,796      1,495 |    28,291 
           |     99.16      99.14 |     99.16 
-----------+----------------------+----------
         1 |       227         13 |       240 
           |      0.84       0.86 |      0.84 
-----------+----------------------+----------
     Total |    27,023      1,508 |    28,531 
           |    100.00     100.00 |    100.00 

          Pearson chi2(1) =   0.0083   Pr = 0.927

+-------------------+
| Key               |
|-------------------|
|     frequency     |
| column percentage |
+-------------------+

anemia_def |       pairs_tot
     _hosp |         1          2 |     Total
-----------+----------------------+----------
         0 |    25,054      1,417 |    26,471 
           |     92.71      93.97 |     92.78 
-----------+----------------------+----------
         1 |     1,969         91 |     2,060 
           |      7.29       6.03 |      7.22 
-----------+----------------------+----------
     Total |    27,023      1,508 |    28,531 
           |    100.00     100.00 |    100.00 

          Pearson chi2(1) =   3.3416   Pr = 0.068

+-------------------+
| Key               |
|-------------------|
|     frequency     |
| column percentage |
+-------------------+

obesity_ho |       pairs_tot
        sp |         1          2 |     Total
-----------+----------------------+----------
         0 |    23,637      1,319 |    24,956 
           |     87.47      87.47 |     87.47 
-----------+----------------------+----------
         1 |     3,386        189 |     3,575 
           |     12.53      12.53 |     12.53 
-----------+----------------------+----------
     Total |    27,023      1,508 |    28,531 
           |    100.00     100.00 |    100.00 

          Pearson chi2(1) =   0.0000   Pr = 0.997

+-------------------+
| Key               |
|-------------------|
|     frequency     |
| column percentage |
+-------------------+

wtloss_hos |       pairs_tot
         p |         1          2 |     Total
-----------+----------------------+----------
         0 |    24,544      1,382 |    25,926 
           |     90.83      91.64 |     90.87 
-----------+----------------------+----------
         1 |     2,479        126 |     2,605 
           |      9.17       8.36 |      9.13 
-----------+----------------------+----------
     Total |    27,023      1,508 |    28,531 
           |    100.00     100.00 |    100.00 

          Pearson chi2(1) =   1.1525   Pr = 0.283

+-------------------+
| Key               |
|-------------------|
|     frequency     |
| column percentage |
+-------------------+

           |       pairs_tot
 etoh_hosp |         1          2 |     Total
-----------+----------------------+----------
         0 |    24,185      1,354 |    25,539 
           |     89.50      89.79 |     89.51 
-----------+----------------------+----------
         1 |     2,838        154 |     2,992 
           |     10.50      10.21 |     10.49 
-----------+----------------------+----------
     Total |    27,023      1,508 |    28,531 
           |    100.00     100.00 |    100.00 

          Pearson chi2(1) =   0.1279   Pr = 0.721

+-------------------+
| Key               |
|-------------------|
|     frequency     |
| column percentage |
+-------------------+

           |       pairs_tot
 drug_hosp |         1          2 |     Total
-----------+----------------------+----------
         0 |    25,513      1,422 |    26,935 
           |     94.41      94.30 |     94.41 
-----------+----------------------+----------
         1 |     1,510         86 |     1,596 
           |      5.59       5.70 |      5.59 
-----------+----------------------+----------
     Total |    27,023      1,508 |    28,531 
           |    100.00     100.00 |    100.00 

          Pearson chi2(1) =   0.0358   Pr = 0.850

+-------------------+
| Key               |
|-------------------|
|     frequency     |
| column percentage |
+-------------------+

depression |       pairs_tot
     _hosp |         1          2 |     Total
-----------+----------------------+----------
         0 |    21,962      1,259 |    23,221 
           |     81.27      83.49 |     81.39 
-----------+----------------------+----------
         1 |     5,061        249 |     5,310 
           |     18.73      16.51 |     18.61 
-----------+----------------------+----------
     Total |    27,023      1,508 |    28,531 
           |    100.00     100.00 |    100.00 

          Pearson chi2(1) =   4.6327   Pr = 0.031

+-------------------+
| Key               |
|-------------------|
|     frequency     |
| column percentage |
+-------------------+

psychoses_ |       pairs_tot
      hosp |         1          2 |     Total
-----------+----------------------+----------
         0 |    25,946      1,448 |    27,394 
           |     96.01      96.02 |     96.01 
-----------+----------------------+----------
         1 |     1,077         60 |     1,137 
           |      3.99       3.98 |      3.99 
-----------+----------------------+----------
     Total |    27,023      1,508 |    28,531 
           |    100.00     100.00 |    100.00 

          Pearson chi2(1) =   0.0002   Pr = 0.990

. 
. * hospital length of stay
. bysort pairs_tot: sum hosp_los if pairs_num==1, det

-----------------------------------------------------------------------------------------------------------------------------------------------------------------
-> pairs_tot = 1

                          hosp_los
-------------------------------------------------------------
      Percentiles      Smallest
 1%            1              1
 5%            2              1
10%            2              1       Obs              27,023
25%            4              1       Sum of Wgt.      27,023

50%            6                      Mean           10.13455
                        Largest       Std. Dev.      18.95619
75%           11            675
90%           20            757       Variance       359.3372
95%           29            757       Skewness       17.54456
99%           71            889       Kurtosis       551.8393

-----------------------------------------------------------------------------------------------------------------------------------------------------------------
-> pairs_tot = 2

                          hosp_los
-------------------------------------------------------------
      Percentiles      Smallest
 1%            1              1
 5%            2              1
10%            2              1       Obs               1,508
25%            3              1       Sum of Wgt.       1,508

50%            6                      Mean           10.37401
                        Largest       Std. Dev.      14.51318
75%           12            138
90%           21            150       Variance       210.6324
95%           31            152       Skewness       5.682746
99%           72            204       Kurtosis       50.78302


. ttest hosp_los if pairs_num==1 , by(pairs_tot)

Two-sample t test with equal variances
------------------------------------------------------------------------------
   Group |     Obs        Mean    Std. Err.   Std. Dev.   [95% Conf. Interval]
---------+--------------------------------------------------------------------
       1 |  27,023    10.13455    .1153146    18.95619    9.908529    10.36057
       2 |   1,508    10.37401    .3737334    14.51318    9.640912     11.1071
---------+--------------------------------------------------------------------
combined |  28,531    10.14721    .1109909     18.7476    9.929661    10.36476
---------+--------------------------------------------------------------------
    diff |           -.2394533    .4960697               -1.211773    .7328667
------------------------------------------------------------------------------
    diff = mean(1) - mean(2)                                      t =  -0.4827
Ho: diff = 0                                     degrees of freedom =    28529

    Ha: diff < 0                 Ha: diff != 0                 Ha: diff > 0
 Pr(T < t) = 0.3147         Pr(|T| > |t|) = 0.6293          Pr(T > t) = 0.6853

. 
. * mortality 
. tab inhosp_mort pairs_tot if pairs_num==1, chi2 co

+-------------------+
| Key               |
|-------------------|
|     frequency     |
| column percentage |
+-------------------+

inhosp_mor |       pairs_tot
         t |         1          2 |     Total
-----------+----------------------+----------
         0 |    25,572      1,400 |    26,972 
           |     94.63      92.84 |     94.54 
-----------+----------------------+----------
         1 |     1,451        108 |     1,559 
           |      5.37       7.16 |      5.46 
-----------+----------------------+----------
     Total |    27,023      1,508 |    28,531 
           |    100.00     100.00 |    100.00 

          Pearson chi2(1) =   8.8821   Pr = 0.003

. tab mort30_admit pairs_tot if pairs_num==1, chi2 co

+-------------------+
| Key               |
|-------------------|
|     frequency     |
| column percentage |
+-------------------+

mort30_adm |       pairs_tot
        it |         1          2 |     Total
-----------+----------------------+----------
         0 |    24,283      1,313 |    25,596 
           |     89.86      87.07 |     89.71 
-----------+----------------------+----------
         1 |     2,740        195 |     2,935 
           |     10.14      12.93 |     10.29 
-----------+----------------------+----------
     Total |    27,023      1,508 |    28,531 
           |    100.00     100.00 |    100.00 

          Pearson chi2(1) =  12.0602   Pr = 0.001

. 
. 
. *---------------------
. * Appendix 3  
. *---------------------
. 
. * Appendix 3, reported in Results, Probability of Occult Hypoxemia, para. 1
. table race_3cat spo2_value if spo2_value>=89, c(n sao2_value)

----------------------------------------------------------------------------------------------
          |                                     spo2_value                                    
race_3cat |    89     90     91     92     93     94     95     96     97     98     99    100
----------+-----------------------------------------------------------------------------------
    White |   388    888    963  1,619  1,806  2,303  2,535  2,571  2,212  2,035  1,311  1,765
    Black |    66    149    171    283    321    449    531    673    743    896    731  1,225
 Hispanic |    24     35     35     73     88    114    138    185    166    159    165    378
----------------------------------------------------------------------------------------------

. 
. * Figure for Table 
. gen sao2_nhblack = sao2_value if nhblack==1 
(23,541 missing values generated)

. gen sao2_nhwhite = sao2_value if nhblack==0
(8,121 missing values generated)

. 
. graph box sao2_nhwhite sao2_nhblack if spo2_value>=89 & spo2_value<=100, ///
>                 over(spo2_value) yline(88, lpattern(dash) lcolor(gs4))                  ///
>                 graphregion(color(white)) plotregion(color(white))                              ///
>                 ylabel(, labsize(small) angle(0))                                                               ///
>                 ytitle("Arterial Oxygen Saturation", size(small))                               

.                 
.         *graph save "Graph" "Figures\boxplot_20210927.gph", replace
. 
.         
. * histograms of spo2 and sao2   
. histogram spo2_value, percent bin(30) name(spo2, replace) ///
>                 graphregion(color(white)) plotregion(color(white)) ///
>                 xtitle("SpO2", size(medsmall) margin(medium))           ///
>                 ytitle(, size(medsmall)) ///
>                 ylabel(, labsize(small) angle(0))       ///
>                 xlabel(, labsize(small))        ///
>                 lcolor(navy) fcolor(navy*0.8)
(bin=30, start=70, width=1)

. 
.         *graph save "spo2" "Figures\histogram_spo2_20220309.gph", replace
. 
. 
. histogram sao2_value, percent bin(30) name(sao2, replace) ///
>                 graphregion(color(white)) plotregion(color(white)) ///
>                 xtitle("SaO2", size(medsmall) margin(medium))           ///
>                 ytitle(, size(medsmall)) ///
>                 ylabel(0(5)20, labsize(small) angle(0) gmin gmax)       ///
>                 xlabel(, labsize(small))        ///
>                 lcolor(navy) fcolor(navy*0.8)
(bin=30, start=70, width=1)

.         
.         *graph save "sao2" "Figures\histogram_sao2_20220309.gph", replace
. 
. graph combine spo2 sao2, ///
>                                 rows(1) fysize(50) iscale(0.5) imargin(2 2 2 2) graphregion(color(white)) 

. 
.         *graph save "Figures\histogram_combine_20220309.gph", replace
.         
. 
. 
. *----------------------
. * Appendix 4
. *----------------------
. 
. * identify unique hospitalizations 
. sort patienticn new_admitdate3 datevalue

. egen uniqhospid = group(patienticn new_admitdate3 new_dischargedate3)

. 
. * identify first record of unique hospitalization 
. bysort uniqhospid (datevalue): gen uniqhospidnum = _n

. 
. * Total hospitalizations 
. tab uniqhospidnum

uniqhospidn |
         um |      Freq.     Percent        Cum.
------------+-----------------------------------
          1 |     27,427       91.30       91.30
          2 |      2,246        7.48       98.78
          3 |        207        0.69       99.47
          4 |         60        0.20       99.67
          5 |         27        0.09       99.76
          6 |         14        0.05       99.81
          7 |         12        0.04       99.85
          8 |          8        0.03       99.87
          9 |          5        0.02       99.89
         10 |          4        0.01       99.90
         11 |          3        0.01       99.91
         12 |          2        0.01       99.92
         13 |          2        0.01       99.93
         14 |          2        0.01       99.93
         15 |          2        0.01       99.94
         16 |          2        0.01       99.95
         17 |          2        0.01       99.95
         18 |          1        0.00       99.96
         19 |          1        0.00       99.96
         20 |          1        0.00       99.96
         21 |          1        0.00       99.97
         22 |          1        0.00       99.97
         23 |          1        0.00       99.97
         24 |          1        0.00       99.98
         25 |          1        0.00       99.98
         26 |          1        0.00       99.98
         27 |          1        0.00       99.99
         28 |          1        0.00       99.99
         29 |          1        0.00       99.99
         30 |          1        0.00      100.00
         31 |          1        0.00      100.00
------------+-----------------------------------
      Total |     30,039      100.00

. 
. * Age 
. sum age if uniqhospidnum==1, de

                             Age
-------------------------------------------------------------
      Percentiles      Smallest
 1%           37             19
 5%           52             22
10%           56             22       Obs              27,427
25%           63             22       Sum of Wgt.      27,427

50%           69                      Mean           69.23061
                        Largest       Std. Dev.      11.08478
75%           76            100
90%           84            101       Variance       122.8723
95%           88            101       Skewness      -.2284681
99%           94            103       Kurtosis        3.86052

. 
. * Male 
. tab male if uniqhospidnum==1

       male |      Freq.     Percent        Cum.
------------+-----------------------------------
          0 |      1,065        3.88        3.88
          1 |     26,362       96.12      100.00
------------+-----------------------------------
      Total |     27,427      100.00

. 
. * Race 
. tab race_3cat if uniqhospidnum==1

  race_3cat |      Freq.     Percent        Cum.
------------+-----------------------------------
      White |     20,134       73.41       73.41
      Black |      5,930       21.62       95.03
   Hispanic |      1,363        4.97      100.00
------------+-----------------------------------
      Total |     27,427      100.00

. 
. * Diagnoses
. foreach var in copd_ccs resp_failure_ccs septicemia_ccs pneumonia_ccs ///
>                                 chf_ccs cornary_athero_ccs diabetes_comp_ccs cardiac_dys_ccs ///
>                                 renal_ccs ami_ccs {
  2.                 
.                 tab `var' if uniqhospidnum==1                           
  3. }

   copd_ccs |      Freq.     Percent        Cum.
------------+-----------------------------------
          0 |     23,753       86.60       86.60
          1 |      3,674       13.40      100.00
------------+-----------------------------------
      Total |     27,427      100.00

resp_failur |
      e_ccs |      Freq.     Percent        Cum.
------------+-----------------------------------
          0 |     24,047       87.68       87.68
          1 |      3,380       12.32      100.00
------------+-----------------------------------
      Total |     27,427      100.00

septicemia_ |
        ccs |      Freq.     Percent        Cum.
------------+-----------------------------------
          0 |     25,318       92.31       92.31
          1 |      2,109        7.69      100.00
------------+-----------------------------------
      Total |     27,427      100.00

pneumonia_c |
         cs |      Freq.     Percent        Cum.
------------+-----------------------------------
          0 |     25,513       93.02       93.02
          1 |      1,914        6.98      100.00
------------+-----------------------------------
      Total |     27,427      100.00

    chf_ccs |      Freq.     Percent        Cum.
------------+-----------------------------------
          0 |     25,605       93.36       93.36
          1 |      1,822        6.64      100.00
------------+-----------------------------------
      Total |     27,427      100.00

cornary_ath |
    ero_ccs |      Freq.     Percent        Cum.
------------+-----------------------------------
          0 |     26,830       97.82       97.82
          1 |        597        2.18      100.00
------------+-----------------------------------
      Total |     27,427      100.00

diabetes_co |
     mp_ccs |      Freq.     Percent        Cum.
------------+-----------------------------------
          0 |     26,891       98.05       98.05
          1 |        536        1.95      100.00
------------+-----------------------------------
      Total |     27,427      100.00

cardiac_dys |
       _ccs |      Freq.     Percent        Cum.
------------+-----------------------------------
          0 |     26,967       98.32       98.32
          1 |        460        1.68      100.00
------------+-----------------------------------
      Total |     27,427      100.00

  renal_ccs |      Freq.     Percent        Cum.
------------+-----------------------------------
          0 |     26,983       98.38       98.38
          1 |        444        1.62      100.00
------------+-----------------------------------
      Total |     27,427      100.00

    ami_ccs |      Freq.     Percent        Cum.
------------+-----------------------------------
          0 |     27,099       98.80       98.80
          1 |        328        1.20      100.00
------------+-----------------------------------
      Total |     27,427      100.00

. 
. 
. * Other Diagnoses 
. tab dx_other if uniqhospidnum==1

   dx_other |      Freq.     Percent        Cum.
------------+-----------------------------------
          0 |     15,264       55.65       55.65
          1 |     12,163       44.35      100.00
------------+-----------------------------------
      Total |     27,427      100.00

. 
. 
. * Comorbidities
. foreach var in  chf_hosp neuro_hosp pulm_hosp liver_hosp dm_uncomp_hosp                 ///
>                                 dm_comp_hosp cancer_nonmet_hosp cancer_met_hosp                                 ///
>                                 renal_hosp {
  2.         tab `var' if uniqhospidnum==1
  3. }

   chf_hosp |      Freq.     Percent        Cum.
------------+-----------------------------------
          0 |     17,807       64.93       64.93
          1 |      9,620       35.07      100.00
------------+-----------------------------------
      Total |     27,427      100.00

 neuro_hosp |      Freq.     Percent        Cum.
------------+-----------------------------------
          0 |     24,077       87.79       87.79
          1 |      3,350       12.21      100.00
------------+-----------------------------------
      Total |     27,427      100.00

  pulm_hosp |      Freq.     Percent        Cum.
------------+-----------------------------------
          0 |     12,858       46.88       46.88
          1 |     14,569       53.12      100.00
------------+-----------------------------------
      Total |     27,427      100.00

 liver_hosp |      Freq.     Percent        Cum.
------------+-----------------------------------
          0 |     24,879       90.71       90.71
          1 |      2,548        9.29      100.00
------------+-----------------------------------
      Total |     27,427      100.00

dm_uncomp_h |
        osp |      Freq.     Percent        Cum.
------------+-----------------------------------
          0 |     20,407       74.40       74.40
          1 |      7,020       25.60      100.00
------------+-----------------------------------
      Total |     27,427      100.00

dm_comp_hos |
          p |      Freq.     Percent        Cum.
------------+-----------------------------------
          0 |     22,584       82.34       82.34
          1 |      4,843       17.66      100.00
------------+-----------------------------------
      Total |     27,427      100.00

cancer_nonm |
    et_hosp |      Freq.     Percent        Cum.
------------+-----------------------------------
          0 |     24,557       89.54       89.54
          1 |      2,870       10.46      100.00
------------+-----------------------------------
      Total |     27,427      100.00

cancer_met_ |
       hosp |      Freq.     Percent        Cum.
------------+-----------------------------------
          0 |     26,377       96.17       96.17
          1 |      1,050        3.83      100.00
------------+-----------------------------------
      Total |     27,427      100.00

 renal_hosp |      Freq.     Percent        Cum.
------------+-----------------------------------
          0 |     20,299       74.01       74.01
          1 |      7,128       25.99      100.00
------------+-----------------------------------
      Total |     27,427      100.00

. 
. * hospital length of stay
. sum hosp_los if uniqhospidnum==1, de

                          hosp_los
-------------------------------------------------------------
      Percentiles      Smallest
 1%            1              1
 5%            2              1
10%            2              1       Obs              27,427
25%            3              1       Sum of Wgt.      27,427

50%            6                      Mean           9.434572
                        Largest       Std. Dev.      16.47969
75%           10            640
90%           18            675       Variance       271.5803
95%           27            757       Skewness        19.5052
99%           60            889       Kurtosis       728.5472

. 
. * mortality 
. tab inhosp_mort if uniqhospidnum==1

inhosp_mort |      Freq.     Percent        Cum.
------------+-----------------------------------
          0 |     26,037       94.93       94.93
          1 |      1,390        5.07      100.00
------------+-----------------------------------
      Total |     27,427      100.00

. tab mort30_admit if uniqhospidnum==1

mort30_admi |
          t |      Freq.     Percent        Cum.
------------+-----------------------------------
          0 |     24,663       89.92       89.92
          1 |      2,764       10.08      100.00
------------+-----------------------------------
      Total |     27,427      100.00

.         
. *-----------------------------------------------------------------------------
. * Figure 2: Non-Hispanic White Patients VS Non-Hispanic Black Patients
. *-----------------------------------------------------------------------------
. 
. *---------------------
. * 10 Min Interval
. *---------------------
. 
. local diagnoses                         ///
>                                 chf_ccs septicemia_ccs pneumonia_ccs                                                    ///
>                                 aud_ccs cornary_athero_ccs cardiac_dys_ccs copd_ccs                     ///
>                                 resp_failure_ccs skin_ccs device_ccs surgical_ccs osteo_ccs             ///
>                                 diabetes_comp_ccs urinary_ccs renal_ccs chest_pain_ccs                  ///
>                                 cognitive_ccs ami_ccs acd_ccs back_ccs

. 
. local comorbid                                                                                                                                  ///
>                                 chf_hosp cardic_arrhym_hosp                                                                     ///
>                                 valvular_d2_hosp pulm_circ_hosp pvd_hosp paralysis_hosp                 ///
>                                 neuro_hosp pulm_hosp dm_uncomp_hosp drug_hosp psychoses_hosp    ///
>                                 depression_hosp htn_hosp dm_comp_hosp hypothyroid_hosp                  ///
>                                 renal_hosp liver_hosp pud_hosp ah_hosp lymphoma_hosp                    ///
>                                 cancer_met_hosp cancer_nonmet_hosp ra_hosp coag_hosp                    ///
>                                 obesity_hosp wtloss_hosp fen_hosp anemia_cbl_hosp                               ///
>                                 anemia_def_hosp etoh_hosp

.                         
. logit sao2_less88 i.nhblack##c.spo2_value c.spo2_value#c.spo2_value     ///
>                                         age male `comorbid' `diagnoses' o2_lpm if spo2_value>=92 , vce(cluster patienticn)      or

Iteration 0:   log pseudolikelihood =  -10761.82  
Iteration 1:   log pseudolikelihood = -10611.379  
Iteration 2:   log pseudolikelihood = -10608.827  
Iteration 3:   log pseudolikelihood = -10608.824  
Iteration 4:   log pseudolikelihood = -10608.824  

Logistic regression                             Number of obs     =     24,009
                                                Wald chi2(57)     =     295.28
                                                Prob > chi2       =     0.0000
Log pseudolikelihood = -10608.824               Pseudo R2         =     0.0142

                                     (Std. Err. adjusted for 20,885 clusters in patienticn)
-------------------------------------------------------------------------------------------
                          |               Robust
              sao2_less88 | Odds Ratio   Std. Err.      z    P>|z|     [95% Conf. Interval]
--------------------------+----------------------------------------------------------------
                  nhblack |
                NH Black  |   1.141358    1.83924     0.08   0.935     .0485014    26.85898
               spo2_value |   .1447154    .085273    -3.28   0.001     .0455982    .4592848
                          |
     nhblack#c.spo2_value |
                NH Black  |   1.001541   .0167189     0.09   0.927     .9693024    1.034851
                          |
c.spo2_value#c.spo2_value |   1.009779   .0031014     3.17   0.002     1.003718    1.015876
                          |
                      age |   .9948503   .0018775    -2.74   0.006     .9911773    .9985369
                     male |   .9091173   .0824669    -1.05   0.294     .7610384    1.086009
                 chf_hosp |   1.091802   .0496888     1.93   0.054     .9986313    1.193666
       cardic_arrhym_hosp |   1.019126    .042865     0.45   0.652     .9384815      1.1067
         valvular_d2_hosp |   1.036294   .0741273     0.50   0.618     .9007318    1.192258
           pulm_circ_hosp |   .9369485   .0613594    -0.99   0.320     .8240845     1.06527
                 pvd_hosp |   1.043917    .059041     0.76   0.447     .9343817    1.166293
           paralysis_hosp |   1.011949    .136417     0.09   0.930     .7769831    1.317971
               neuro_hosp |   .9018798   .0514728    -1.81   0.070     .8064329    1.008624
                pulm_hosp |   .9020876   .0378918    -2.45   0.014     .8307959    .9794969
           dm_uncomp_hosp |   .9853205   .0436935    -0.33   0.739     .9032989     1.07479
                drug_hosp |   .9653455   .0780129    -0.44   0.663     .8239374    1.131023
           psychoses_hosp |   1.056337   .0965976     0.60   0.549     .8830056    1.263692
          depression_hosp |    1.00976   .0485459     0.20   0.840     .9189571    1.109535
                 htn_hosp |   1.067691   .0458153     1.53   0.127     .9815668    1.161371
             dm_comp_hosp |   1.098406   .0575949     1.79   0.073      .991129    1.217294
         hypothyroid_hosp |   1.039268   .0639843     0.63   0.532     .9211318    1.172555
               renal_hosp |   1.140856   .0520143     2.89   0.004     1.043332    1.247495
               liver_hosp |   1.129246   .0715888     1.92   0.055     .9973011    1.278647
                 pud_hosp |    .986201   .1996278    -0.07   0.945     .6632302    1.466448
                  ah_hosp |   1.019181   .1837007     0.11   0.916     .7158592    1.451024
            lymphoma_hosp |   1.085027   .1573654     0.56   0.574     .8165592    1.441761
          cancer_met_hosp |   .9556648   .1051412    -0.41   0.680     .7702953    1.185643
       cancer_nonmet_hosp |   .8810888   .0612449    -1.82   0.069     .7688688    1.009688
                  ra_hosp |   1.054434   .1338532     0.42   0.676     .8221771    1.352302
                coag_hosp |   1.002978   .0754869     0.04   0.968     .8654214    1.162399
             obesity_hosp |   1.007261    .057323     0.13   0.899     .9009491    1.126117
              wtloss_hosp |   .9662935   .0632642    -0.52   0.600     .8499239    1.098596
                 fen_hosp |    .953567   .0375714    -1.21   0.228        .8827    1.030124
          anemia_cbl_hosp |   1.019062   .2000167     0.10   0.923     .6936343    1.497167
          anemia_def_hosp |    1.09683   .0745623     1.36   0.174      .960008    1.253152
                etoh_hosp |   .8822909   .0621109    -1.78   0.075     .7685807    1.012824
                  chf_ccs |    .889127   .0752675    -1.39   0.165     .7531939    1.049593
           septicemia_ccs |   1.093871   .0784406     1.25   0.211     .9504453     1.25894
            pneumonia_ccs |   .7683564   .0642088    -3.15   0.002     .6522751    .9050959
                  aud_ccs |   1.131985   .1726281     0.81   0.416      .839522    1.526332
       cornary_athero_ccs |   .5117087   .0824311    -4.16   0.000     .3731666     .701686
          cardiac_dys_ccs |   1.183423   .1610699     1.24   0.216     .9063318    1.545229
                 copd_ccs |   .8142307   .0556759    -3.01   0.003     .7121042    .9310037
         resp_failure_ccs |   1.148337   .0705698     2.25   0.024     1.018028    1.295325
                 skin_ccs |   1.011671   .2105857     0.06   0.956     .6727544    1.521326
               device_ccs |   1.394095   .2379574     1.95   0.052     .9977028    1.947976
             surgical_ccs |   1.535051   .2868562     2.29   0.022     1.064285     2.21405
                osteo_ccs |   .7994941   .2449855    -0.73   0.465     .4385158    1.457623
        diabetes_comp_ccs |   1.222711   .1459876     1.68   0.092     .9675939    1.545092
              urinary_ccs |   .9677735   .1632204    -0.19   0.846     .6953665    1.346895
                renal_ccs |    1.07209   .1494248     0.50   0.617     .8158181    1.408865
           chest_pain_ccs |   1.446766   .2181423     2.45   0.014       1.0766    1.944204
            cognitive_ccs |     .82433   .2415747    -0.66   0.510     .4641428    1.464032
                  ami_ccs |   .7406128   .1446492    -1.54   0.124       .50506    1.086024
                  acd_ccs |   1.113615   .2498162     0.48   0.631     .7174403    1.728559
                 back_ccs |   .7975334   .2560282    -0.70   0.481     .4251008    1.496256
                   o2_lpm |   .9952705   .0076506    -0.62   0.537     .9803881    1.010379
                    _cons |   1.16e+41   3.28e+42     3.35   0.001     1.05e+17    1.29e+65
-------------------------------------------------------------------------------------------
Note: _cons estimates baseline odds.

.                                         
. margins if inrange(spo2_value, 92, 96)  

Predictive margins                              Number of obs     =     13,091
Model VCE    : Robust

Expression   : Pr(sao2_less88), predict()

------------------------------------------------------------------------------
             |            Delta-method
             |     Margin   Std. Err.      z    P>|z|     [95% Conf. Interval]
-------------+----------------------------------------------------------------
       _cons |   .1758252   .0032002    54.94   0.000     .1695529    .1820975
------------------------------------------------------------------------------

. margins if inrange(spo2_value, 97, 100)                         

Predictive margins                              Number of obs     =     10,918
Model VCE    : Robust

Expression   : Pr(sao2_less88), predict()

------------------------------------------------------------------------------
             |            Delta-method
             |     Margin   Std. Err.      z    P>|z|     [95% Conf. Interval]
-------------+----------------------------------------------------------------
       _cons |   .1525254   .0032705    46.64   0.000     .1461154    .1589354
------------------------------------------------------------------------------

.                                                 
. margins nhblack if inrange(spo2_value, 92, 96)  

Predictive margins                              Number of obs     =     13,091
Model VCE    : Robust

Expression   : Pr(sao2_less88), predict()

------------------------------------------------------------------------------
             |            Delta-method
             |     Margin   Std. Err.      z    P>|z|     [95% Conf. Interval]
-------------+----------------------------------------------------------------
     nhblack |
   NH White  |   .1684484   .0034869    48.31   0.000     .1616142    .1752826
   NH Black  |    .210405    .008625    24.39   0.000     .1935003    .2273096
------------------------------------------------------------------------------

. margins nhblack if inrange(spo2_value, 97, 100)                         

Predictive margins                              Number of obs     =     10,918
Model VCE    : Robust

Expression   : Pr(sao2_less88), predict()

------------------------------------------------------------------------------
             |            Delta-method
             |     Margin   Std. Err.      z    P>|z|     [95% Conf. Interval]
-------------+----------------------------------------------------------------
     nhblack |
   NH White  |   .1398767   .0039976    34.99   0.000     .1320415    .1477118
   NH Black  |   .1772911   .0060893    29.12   0.000     .1653562    .1892259
------------------------------------------------------------------------------

.                         
. margins nhblack, at(spo2=(92(1)100)) 

Predictive margins                              Number of obs     =     24,009
Model VCE    : Robust

Expression   : Pr(sao2_less88), predict()

1._at        : spo2_value      =          92

2._at        : spo2_value      =          93

3._at        : spo2_value      =          94

4._at        : spo2_value      =          95

5._at        : spo2_value      =          96

6._at        : spo2_value      =          97

7._at        : spo2_value      =          98

8._at        : spo2_value      =          99

9._at        : spo2_value      =         100

------------------------------------------------------------------------------
             |            Delta-method
             |     Margin   Std. Err.      z    P>|z|     [95% Conf. Interval]
-------------+----------------------------------------------------------------
 _at#nhblack |
 1#NH White  |   .2082631   .0079017    26.36   0.000      .192776    .2237502
 1#NH Black  |   .2564832   .0163681    15.67   0.000     .2244023    .2885641
 2#NH White  |   .1874024   .0049598    37.78   0.000     .1776814    .1971233
 2#NH Black  |   .2325146   .0118296    19.66   0.000      .209329    .2557001
 3#NH White  |   .1708927   .0038006    44.96   0.000     .1634436    .1783417
 3#NH Black  |   .2133558    .008981    23.76   0.000     .1957534    .2309582
 4#NH White  |   .1581045    .003615    43.74   0.000     .1510193    .1651897
 4#NH Black  |   .1984133   .0073497    27.00   0.000     .1840082    .2128185
 5#NH White  |   .1485264   .0035776    41.52   0.000     .1415144    .1555383
 5#NH Black  |   .1871836   .0064387    29.07   0.000      .174564    .1998032
 6#NH White  |   .1417645   .0034733    40.81   0.000     .1349568    .1485721
 6#NH Black  |   .1792677   .0059414    30.17   0.000     .1676228    .1909127
 7#NH White  |   .1375369    .003583    38.39   0.000     .1305144    .1445594
 7#NH Black  |   .1743756   .0058971    29.57   0.000     .1628174    .1859338
 8#NH White  |   .1356662   .0044598    30.42   0.000     .1269252    .1444072
 8#NH Black  |   .1723247   .0066562    25.89   0.000     .1592789    .1853705
 9#NH White  |   .1360736   .0064333    21.15   0.000     .1234647    .1486826
 9#NH Black  |   .1730379   .0085843    20.16   0.000     .1562129    .1898628
------------------------------------------------------------------------------

. marginsplot , name(occult10min, replace) ///
>                                 recast(line) recastci(rarea) ///
>                                 graphregion(color(white)) plotregion(color(white)) ///
>                                 title("10 Minute Interval", color(black) size(medsmall))                ///
>                                 xtitle("Pulse Oximetry", size(small) margin(medium))            ///
>                                 ytitle("")              ///
>                                 ylabel(0(.1).5, labsize(small) angle(0))        ///
>                                 xlabel(, labsize(small))                ///
>                                 plot1opts(lpattern("--"))  ///
>                                 plot2opts(lpattern("--"))  ///
>                                 note("Black" "White", position(3) ring(0) size(small) margin(medsmall)) 

  Variables that uniquely identify margins: spo2_value nhblack

. 
.         *graph save "occult10min" "Figures\fig2_sao2_less88_adjusted_10min_occulthypox_20220309.gph", replace
.                         
. margins nhblack, at(spo2=(92(1)100)) contrast

Contrasts of predictive margins                 Number of obs     =     24,009
Model VCE    : Robust

Expression   : Pr(sao2_less88), predict()

1._at        : spo2_value      =          92

2._at        : spo2_value      =          93

3._at        : spo2_value      =          94

4._at        : spo2_value      =          95

5._at        : spo2_value      =          96

6._at        : spo2_value      =          97

7._at        : spo2_value      =          98

8._at        : spo2_value      =          99

9._at        : spo2_value      =         100

------------------------------------------------
             |         df        chi2     P>chi2
-------------+----------------------------------
 nhblack@_at |
          1  |          1        8.92     0.0028
          2  |          1       12.75     0.0004
          3  |          1       18.68     0.0000
          4  |          1       26.96     0.0000
          5  |          1       34.74     0.0000
          6  |          1       35.55     0.0000
          7  |          1       28.80     0.0000
          8  |          1       20.73     0.0000
          9  |          1       14.61     0.0001
      Joint  |          5       56.00     0.0000
------------------------------------------------

. marginsplot, name(occult10min_contrast, replace)                                                        ///
>                          recast(line) plot1opts(lcolor(gs8))            ///
>                          ciopt(color(black%20)) recastci(rarea)         ///
>                          graphregion(color(white)) plotregion(color(white)) ///
>                          title("10 Minute Interval" , size(medsmall) color(black))              ///
>                          xtitle("Pulse Oximetry" , size(small) margin(medium))          ///
>                          ytitle("")             ///
>                          ylabel(0(0.05)0.125, labsize(small) angle(0))  ///
>                          xlabel(, labsize(small))               

  Variables that uniquely identify margins: spo2_value

.         
.         *graph save "occult10min_contrast" "Figures\fig2_sao2_less88_adjusted_contrast10min_occulthypox_20220309.gph", replace
. 
. margins , dydx(nhblack) //4.0% (95%CI, 2.7% to 5.3%; p<0.001) 

Average marginal effects                        Number of obs     =     24,009
Model VCE    : Robust

Expression   : Pr(sao2_less88), predict()
dy/dx w.r.t. : 1.nhblack

------------------------------------------------------------------------------
             |            Delta-method
             |      dy/dx   Std. Err.      z    P>|z|     [95% Conf. Interval]
-------------+----------------------------------------------------------------
     nhblack |
   NH Black  |    .039891   .0067396     5.92   0.000     .0266816    .0531005
------------------------------------------------------------------------------
Note: dy/dx for factor levels is the discrete change from the base level.

.                                                 //reported in Results, Probability of Occult Hypoxemia, para. 1
. margins , at(nhblack==1) at(nhblack==0) post // 19.53465, 15.54555

Predictive margins                              Number of obs     =     24,009
Model VCE    : Robust

Expression   : Pr(sao2_less88), predict()

1._at        : nhblack         =           1

2._at        : nhblack         =           0

------------------------------------------------------------------------------
             |            Delta-method
             |     Margin   Std. Err.      z    P>|z|     [95% Conf. Interval]
-------------+----------------------------------------------------------------
         _at |
          1  |   .1953465   .0059599    32.78   0.000     .1836654    .2070277
          2  |   .1554555   .0028342    54.85   0.000     .1499005    .1610105
------------------------------------------------------------------------------

. matlist e(b)

             |         1.         2.
             |       _at        _at 
-------------+----------------------
          y1 |  .1953465   .1554555 

. lincom _b[2._at] - _b[1._at]    // 0.039891 (p<0.001)

 ( 1)  - 1bn._at + 2._at = 0

------------------------------------------------------------------------------
             |      Coef.   Std. Err.      z    P>|z|     [95% Conf. Interval]
-------------+----------------------------------------------------------------
         (1) |   -.039891   .0067396    -5.92   0.000    -.0531005   -.0266816
------------------------------------------------------------------------------

. 
. tab nhblack if spo2_value>=92 //full sample of nhblack & nhwhite patients with spo2>=92

    nhblack |      Freq.     Percent        Cum.
------------+-----------------------------------
   NH White |     18,157       75.63       75.63
   NH Black |      5,852       24.37      100.00
------------+-----------------------------------
      Total |     24,009      100.00

. di 5852*_b[1._at] //nhblack full sample occult hypoxemia = 1143
1143.168

. di 18157*_b[2._at] //nhwhite full sample occult hypoxemia = 2823
2822.6057

. di 5852*_b[2._at] //#occult hypoxemia in nhblack if had same rate as nhwhite = 910
909.72566

. di 1143-910 //233
233

. di 233/1143 //0.204
.20384952

. 
. *-------------------------------
. * Intervals: 10, 5 & 2 Min.
. *-------------------------------
. 
. * Create absolute value of SpO2-SaO2 time gap 
. gen sao2_spo2_min_diff_abs = abs(sao2_spo2_min_diff)

. 
. * Median of 10 min interval for NH White or Black patients w/ spo2_value>=92 
. sum sao2_spo2_min_diff_abs

    Variable |        Obs        Mean    Std. Dev.       Min        Max
-------------+---------------------------------------------------------
sao2_spo2_~s |     30,039    5.038259     3.03728          0         10

. sum sao2_spo2_min_diff_abs if spo2_value>=92 & inlist(race_3cat, 1, 2), de

                   sao2_spo2_min_diff_abs
-------------------------------------------------------------
      Percentiles      Smallest
 1%            0              0
 5%          .15              0
10%     .8666667              0       Obs              24,009
25%     2.416667              0       Sum of Wgt.      24,009

50%            5                      Mean           5.030737
                        Largest       Std. Dev.      3.040775
75%          7.7             10
90%         9.25             10       Variance       9.246313
95%     9.983334             10       Skewness       .0083978
99%           10             10       Kurtosis       1.835538

.         //median time difference 5.0 minutes (IQR 2.4,7.7) for 24,009 pairs
.         //Results, Probability of Occult Hypoxemia, para. 3
. 
. * Create 5 min interval indicator between SpO2 and SaO2 
. gen sao2_spo2_5min_ind = 0

. replace sao2_spo2_5min_ind = 1 if sao2_spo2_min_diff_abs<=5
(15,747 real changes made)

. 
. sum sao2_spo2_min_diff_abs if spo2_value>=92 & sao2_spo2_5min_ind == 1 & inlist(race_3cat, 1, 2), de

                   sao2_spo2_min_diff_abs
-------------------------------------------------------------
      Percentiles      Smallest
 1%            0              0
 5%            0              0
10%     .1833333              0       Obs              12,603
25%     1.016667              0       Sum of Wgt.      12,603

50%          2.6                      Mean           2.558961
                        Largest       Std. Dev.        1.6306
75%            4              5
90%     4.966667              5       Variance       2.658856
95%            5              5       Skewness      -.0296867
99%            5              5       Kurtosis       1.742006

.         //median time difference 2.6 minutes (IQR 1.0, 4.0) for 12,603 pairs
.         //Results, Probability of Occult Hypoxemia, para. 3
.         
. tab nhblack sao2_spo2_5min_ind if spo2_value>=92, co

+-------------------+
| Key               |
|-------------------|
|     frequency     |
| column percentage |
+-------------------+

           |  sao2_spo2_5min_ind
   nhblack |         0          1 |     Total
-----------+----------------------+----------
  NH White |     8,638      9,519 |    18,157 
           |     75.73      75.53 |     75.63 
-----------+----------------------+----------
  NH Black |     2,768      3,084 |     5,852 
           |     24.27      24.47 |     24.37 
-----------+----------------------+----------
     Total |    11,406     12,603 |    24,009 
           |    100.00     100.00 |    100.00 

. 
. * Create 2 min interval indicator between SpO2 and SaO2 
. gen sao2_spo2_2min_ind = 0

. replace sao2_spo2_2min_ind = 1 if sao2_spo2_min_diff_abs<=2
(6,595 real changes made)

. 
. sum sao2_spo2_min_diff_abs if spo2_value>=92 & sao2_spo2_2min_ind == 1 & inlist(race_3cat, 1, 2), de

                   sao2_spo2_min_diff_abs
-------------------------------------------------------------
      Percentiles      Smallest
 1%            0              0
 5%            0              0
10%            0              0       Obs               5,305
25%     .2166667              0       Sum of Wgt.       5,305

50%            1                      Mean           .9205152
                        Largest       Std. Dev.      .6979827
75%     1.533333              2
90%            2              2       Variance       .4871798
95%            2              2       Skewness       .1255459
99%            2              2       Kurtosis       1.706085

.         //median time difference 1.0 minute (IQR 0.2, 1.5) for 5,305 pairs
.         //Results, Probability of Occult Hypoxemia, para. 3
.         
. tab nhblack sao2_spo2_2min_ind if spo2_value>=92, co

+-------------------+
| Key               |
|-------------------|
|     frequency     |
| column percentage |
+-------------------+

           |  sao2_spo2_2min_ind
   nhblack |         0          1 |     Total
-----------+----------------------+----------
  NH White |    14,195      3,962 |    18,157 
           |     75.89      74.68 |     75.63 
-----------+----------------------+----------
  NH Black |     4,509      1,343 |     5,852 
           |     24.11      25.32 |     24.37 
-----------+----------------------+----------
     Total |    18,704      5,305 |    24,009 
           |    100.00     100.00 |    100.00 

. 
. *--------------------
. * 5 Min Interval 
. *--------------------
. 
. local diagnoses                         ///
>                                 chf_ccs septicemia_ccs pneumonia_ccs                                                    ///
>                                 aud_ccs cornary_athero_ccs cardiac_dys_ccs copd_ccs                     ///
>                                 resp_failure_ccs skin_ccs device_ccs surgical_ccs osteo_ccs             ///
>                                 diabetes_comp_ccs urinary_ccs renal_ccs chest_pain_ccs                  ///
>                                 cognitive_ccs ami_ccs acd_ccs back_ccs

. 
. local comorbid                                                                                                                                  ///
>                                 chf_hosp cardic_arrhym_hosp                                                                     ///
>                                 valvular_d2_hosp pulm_circ_hosp pvd_hosp paralysis_hosp                 ///
>                                 neuro_hosp pulm_hosp dm_uncomp_hosp drug_hosp psychoses_hosp    ///
>                                 depression_hosp htn_hosp dm_comp_hosp hypothyroid_hosp                  ///
>                                 renal_hosp liver_hosp pud_hosp ah_hosp lymphoma_hosp                    ///
>                                 cancer_met_hosp cancer_nonmet_hosp ra_hosp coag_hosp                    ///
>                                 obesity_hosp wtloss_hosp fen_hosp anemia_cbl_hosp                               ///
>                                 anemia_def_hosp etoh_hosp

. 
. logit sao2_less88 i.nhblack##c.spo2_value c.spo2_value#c.spo2_value     ///
>                                         age male `comorbid' `diagnoses' o2_lpm  if spo2_value>=92 & sao2_spo2_5min_ind==1 , vce(cluster patienticn)     

Iteration 0:   log pseudolikelihood = -5602.9627  
Iteration 1:   log pseudolikelihood = -5500.2862  
Iteration 2:   log pseudolikelihood = -5498.2673  
Iteration 3:   log pseudolikelihood = -5498.2653  
Iteration 4:   log pseudolikelihood = -5498.2653  

Logistic regression                             Number of obs     =     12,603
                                                Wald chi2(57)     =     208.43
                                                Prob > chi2       =     0.0000
Log pseudolikelihood = -5498.2653               Pseudo R2         =     0.0187

                                     (Std. Err. adjusted for 11,598 clusters in patienticn)
-------------------------------------------------------------------------------------------
                          |               Robust
              sao2_less88 |      Coef.   Std. Err.      z    P>|z|     [95% Conf. Interval]
--------------------------+----------------------------------------------------------------
                  nhblack |
                NH Black  |   -.444847   2.221578    -0.20   0.841     -4.79906    3.909366
               spo2_value |  -2.234636   .8122154    -2.75   0.006    -3.826549   -.6427233
                          |
     nhblack#c.spo2_value |
                NH Black  |   .0074087    .022995     0.32   0.747    -.0376607    .0524781
                          |
c.spo2_value#c.spo2_value |   .0112928   .0042315     2.67   0.008     .0029993    .0195863
                          |
                      age |  -.0047341   .0024927    -1.90   0.058    -.0096197    .0001514
                     male |   -.136323     .12166    -1.12   0.262    -.3747722    .1021262
                 chf_hosp |   .0966522   .0609466     1.59   0.113     -.022801    .2161055
       cardic_arrhym_hosp |    .023558    .057013     0.41   0.679    -.0881854    .1353015
         valvular_d2_hosp |   .1519296   .0927713     1.64   0.101    -.0298988    .3337581
           pulm_circ_hosp |  -.1901038   .0913752    -2.08   0.037    -.3691959   -.0110117
                 pvd_hosp |   .0159466   .0784159     0.20   0.839    -.1377458    .1696391
           paralysis_hosp |  -.2605636   .1882779    -1.38   0.166    -.6295815    .1084543
               neuro_hosp |   -.029227    .077121    -0.38   0.705    -.1803814    .1219273
                pulm_hosp |  -.0175907   .0566246    -0.31   0.756    -.1285729    .0933915
           dm_uncomp_hosp |  -.0599613   .0606858    -0.99   0.323    -.1789032    .0589807
                drug_hosp |  -.0043161   .1094054    -0.04   0.969    -.2187467    .2101145
           psychoses_hosp |  -.0169841   .1254212    -0.14   0.892    -.2628052    .2288369
          depression_hosp |   .0223082   .0663807     0.34   0.737    -.1077957     .152412
                 htn_hosp |   .1713733   .0591562     2.90   0.004     .0554293    .2873173
             dm_comp_hosp |    .095223   .0710184     1.34   0.180    -.0439706    .2344165
         hypothyroid_hosp |    .133181   .0821793     1.62   0.105    -.0278875    .2942495
               renal_hosp |   .1890889    .061404     3.08   0.002     .0687392    .3094386
               liver_hosp |   .0870816   .0894194     0.97   0.330    -.0881773    .2623405
                 pud_hosp |    .422423   .2701462     1.56   0.118    -.1070538    .9518997
                  ah_hosp |   .0192283   .2651803     0.07   0.942    -.5005155    .5389722
            lymphoma_hosp |  -.0767106   .2088367    -0.37   0.713    -.4860229    .3326018
          cancer_met_hosp |   .0572231   .1485757     0.39   0.700      -.23398    .3484262
       cancer_nonmet_hosp |  -.2519125   .0983398    -2.56   0.010    -.4446549   -.0591701
                  ra_hosp |  -.0306333   .1804955    -0.17   0.865    -.3843979    .3231313
                coag_hosp |  -.0079634   .1036602    -0.08   0.939    -.2111337    .1952068
             obesity_hosp |  -.1502446   .0807899    -1.86   0.063    -.3085899    .0081007
              wtloss_hosp |   .0002676   .0879036     0.00   0.998    -.1720202    .1725555
                 fen_hosp |  -.0569834   .0538099    -1.06   0.290    -.1624488     .048482
          anemia_cbl_hosp |  -.0159208   .2802914    -0.06   0.955    -.5652819    .5334403
          anemia_def_hosp |   .0665775    .094649     0.70   0.482    -.1189311    .2520861
                etoh_hosp |   -.165545    .096862    -1.71   0.087    -.3553909     .024301
                  chf_ccs |   -.168676   .1162277    -1.45   0.147    -.3964781    .0591261
           septicemia_ccs |   .1626039   .0962617     1.69   0.091    -.0260656    .3512734
            pneumonia_ccs |  -.3960563   .1186565    -3.34   0.001    -.6286187   -.1634939
                  aud_ccs |  -.1347921   .2249435    -0.60   0.549    -.5756733     .306089
       cornary_athero_ccs |  -.6724137     .21292    -3.16   0.002    -1.089729   -.2550983
          cardiac_dys_ccs |   .1583648   .1824793     0.87   0.385     -.199288    .5160176
                 copd_ccs |  -.2226396   .0931233    -2.39   0.017    -.4051578   -.0401213
         resp_failure_ccs |    .172264   .0830956     2.07   0.038     .0093996    .3351284
                 skin_ccs |   .1429094   .2824219     0.51   0.613    -.4106273     .696446
               device_ccs |   .3538003   .2311273     1.53   0.126    -.0992008    .8068015
             surgical_ccs |   .4550325   .2443019     1.86   0.063    -.0237904    .9338554
                osteo_ccs |   .0136266   .3689441     0.04   0.971    -.7094905    .7367437
        diabetes_comp_ccs |   .0712819   .1678922     0.42   0.671    -.2577807    .4003445
              urinary_ccs |   .0388837   .2319585     0.17   0.867    -.4157466     .493514
                renal_ccs |   .0705817   .1956025     0.36   0.718    -.3127922    .4539557
           chest_pain_ccs |   .4239175   .2009841     2.11   0.035     .0299959    .8178392
            cognitive_ccs |  -.0652141   .3623163    -0.18   0.857     -.775341    .6449129
                  ami_ccs |    -.52211   .2950592    -1.77   0.077    -1.100415    .0561954
                  acd_ccs |   .2662437    .282396     0.94   0.346    -.2872424    .8197297
                 back_ccs |  -.4101518   .4315389    -0.95   0.342    -1.255952    .4356489
                   o2_lpm |  -.0112476   .0108687    -1.03   0.301      -.03255    .0100547
                    _cons |   109.0198   38.95913     2.80   0.005      32.6613    185.3783
-------------------------------------------------------------------------------------------

.                 
. margins if inrange(spo2_value, 92, 96)  

Predictive margins                              Number of obs     =      6,836
Model VCE    : Robust

Expression   : Pr(sao2_less88), predict()

------------------------------------------------------------------------------
             |            Delta-method
             |     Margin   Std. Err.      z    P>|z|     [95% Conf. Interval]
-------------+----------------------------------------------------------------
       _cons |   .1735304   .0043403    39.98   0.000     .1650236    .1820373
------------------------------------------------------------------------------

. margins if inrange(spo2_value, 97, 100)                         

Predictive margins                              Number of obs     =      5,767
Model VCE    : Robust

Expression   : Pr(sao2_less88), predict()

------------------------------------------------------------------------------
             |            Delta-method
             |     Margin   Std. Err.      z    P>|z|     [95% Conf. Interval]
-------------+----------------------------------------------------------------
       _cons |   .1504675   .0043941    34.24   0.000     .1418552    .1590798
------------------------------------------------------------------------------

.                                                 
. margins nhblack if inrange(spo2_value, 92, 96)  

Predictive margins                              Number of obs     =      6,836
Model VCE    : Robust

Expression   : Pr(sao2_less88), predict()

------------------------------------------------------------------------------
             |            Delta-method
             |     Margin   Std. Err.      z    P>|z|     [95% Conf. Interval]
-------------+----------------------------------------------------------------
     nhblack |
   NH White  |   .1669218   .0047107    35.43   0.000     .1576891    .1761545
   NH Black  |   .2044395   .0117592    17.39   0.000     .1813919    .2274872
------------------------------------------------------------------------------

. margins nhblack if inrange(spo2_value, 97, 100)                         

Predictive margins                              Number of obs     =      5,767
Model VCE    : Robust

Expression   : Pr(sao2_less88), predict()

------------------------------------------------------------------------------
             |            Delta-method
             |     Margin   Std. Err.      z    P>|z|     [95% Conf. Interval]
-------------+----------------------------------------------------------------
     nhblack |
   NH White  |   .1379248   .0053462    25.80   0.000     .1274465    .1484031
   NH Black  |   .1748929   .0081423    21.48   0.000     .1589344    .1908515
------------------------------------------------------------------------------

.                                                         
. margins nhblack                                 

Predictive margins                              Number of obs     =     12,603
Model VCE    : Robust

Expression   : Pr(sao2_less88), predict()

------------------------------------------------------------------------------
             |            Delta-method
             |     Margin   Std. Err.      z    P>|z|     [95% Conf. Interval]
-------------+----------------------------------------------------------------
     nhblack |
   NH White  |   .1536531   .0038031    40.40   0.000     .1461991     .161107
   NH Black  |   .1909193   .0080236    23.79   0.000     .1751933    .2066453
------------------------------------------------------------------------------

. margins nhblack, at(spo2=(92(1)100)) 

Predictive margins                              Number of obs     =     12,603
Model VCE    : Robust

Expression   : Pr(sao2_less88), predict()

1._at        : spo2_value      =          92

2._at        : spo2_value      =          93

3._at        : spo2_value      =          94

4._at        : spo2_value      =          95

5._at        : spo2_value      =          96

6._at        : spo2_value      =          97

7._at        : spo2_value      =          98

8._at        : spo2_value      =          99

9._at        : spo2_value      =         100

------------------------------------------------------------------------------
             |            Delta-method
             |     Margin   Std. Err.      z    P>|z|     [95% Conf. Interval]
-------------+----------------------------------------------------------------
 _at#nhblack |
 1#NH White  |   .2095065   .0109784    19.08   0.000     .1879893    .2310237
 1#NH Black  |   .2507227   .0223565    11.21   0.000     .2069048    .2945407
 2#NH White  |   .1867347   .0067812    27.54   0.000     .1734438    .2000257
 2#NH Black  |   .2260659   .0161368    14.01   0.000     .1944385    .2576934
 3#NH White  |    .169006   .0051106    33.07   0.000     .1589894    .1790226
 3#NH Black  |   .2067807   .0122186    16.92   0.000     .1828326    .2307288
 4#NH White  |   .1555397   .0048463    32.09   0.000     .1460412    .1650382
 4#NH Black  |   .1921588   .0099399    19.33   0.000     .1726769    .2116406
 5#NH White  |   .1457116   .0048107    30.29   0.000     .1362828    .1551404
 5#NH Black  |   .1816188   .0086368    21.03   0.000      .164691    .1985465
 6#NH White  |   .1390532   .0046769    29.73   0.000     .1298867    .1482197
 6#NH Black  |   .1747215   .0079108    22.09   0.000     .1592166    .1902263
 7#NH White  |   .1352426   .0048009    28.17   0.000     .1258329    .1446523
 7#NH Black  |   .1711716   .0078332    21.85   0.000     .1558187    .1865245
 8#NH White  |   .1340943    .005941    22.57   0.000     .1224502    .1457385
 8#NH Black  |   .1708151   .0089125    19.17   0.000      .153347    .1882832
 9#NH White  |   .1355526   .0086046    15.75   0.000     .1186879    .1524173
 9#NH Black  |   .1736365   .0116812    14.86   0.000     .1507417    .1965313
------------------------------------------------------------------------------

. marginsplot , name(occult5min, replace) ///
>                                 recast(line) recastci(rarea) ///
>                                 graphregion(color(white)) plotregion(color(white)) ///
>                                 title("5 Minute Interval", color(black) size(medsmall))         ///
>                                 xtitle("Pulse Oximetry", size(small) margin(medium))            ///
>                                 ytitle("") ///
>                                 ylabel(0(.1).5, labsize(small) angle(0))        ///
>                                 xlabel(, labsize(small))                ///
>                                 plot1opts(lpattern("--"))  ///
>                                 plot2opts(lpattern("--"))  ///
>                                 note("Black" "White", position(3) ring(0) size(small) margin(medsmall)) 

  Variables that uniquely identify margins: spo2_value nhblack

. 
.         *graph save "occult5min" "Figures\fig2_sao2_less88_adjusted_5min_occulthypox_20220309.gph", replace
. 
. margins nhblack, at(spo2=(92(1)100)) contrast

Contrasts of predictive margins                 Number of obs     =     12,603
Model VCE    : Robust

Expression   : Pr(sao2_less88), predict()

1._at        : spo2_value      =          92

2._at        : spo2_value      =          93

3._at        : spo2_value      =          94

4._at        : spo2_value      =          95

5._at        : spo2_value      =          96

6._at        : spo2_value      =          97

7._at        : spo2_value      =          98

8._at        : spo2_value      =          99

9._at        : spo2_value      =         100

------------------------------------------------
             |         df        chi2     P>chi2
-------------+----------------------------------
 nhblack@_at |
          1  |          1        3.49     0.0618
          2  |          1        5.22     0.0223
          3  |          1        8.03     0.0046
          4  |          1       12.22     0.0005
          5  |          1       16.76     0.0000
          6  |          1       18.30     0.0000
          7  |          1       15.62     0.0001
          8  |          1       11.68     0.0006
          9  |          1        8.51     0.0035
      Joint  |          5       28.64     0.0000
------------------------------------------------

. marginsplot, name(occult5min_contrast, replace)                                                         ///
>                          recast(line) plot1opts(lcolor(gs8))            ///
>                          ciopt(color(black%20)) recastci(rarea)         ///
>                          graphregion(color(white)) plotregion(color(white)) ///
>                          title("5 Minute Interval" , size(medsmall) color(black))               ///
>                          xtitle("Pulse Oximetry" , size(small) margin(medium))          ///
>                          ytitle("") ///
>                          ylabel(0(0.05)0.125, labsize(small) angle(0))  ///
>                          xlabel(, labsize(small))               

  Variables that uniquely identify margins: spo2_value

.         
.         *graph save "occult5min_contrast" "Figures\fig2_sao2_less88_adjusted_contrast5min_occulthypox_20220309.gph", replace
. 
. margins , dydx(nhblack) //3.7% (95%CI 2.0% to 5.5%; p<0.001))

Average marginal effects                        Number of obs     =     12,603
Model VCE    : Robust

Expression   : Pr(sao2_less88), predict()
dy/dx w.r.t. : 1.nhblack

------------------------------------------------------------------------------
             |            Delta-method
             |      dy/dx   Std. Err.      z    P>|z|     [95% Conf. Interval]
-------------+----------------------------------------------------------------
     nhblack |
   NH Black  |   .0372663   .0090445     4.12   0.000     .0195395    .0549931
------------------------------------------------------------------------------
Note: dy/dx for factor levels is the discrete change from the base level.

.                                                 //reported in Results, Probability of Occult Hypoxemia, para. 3
. margins , at(nhblack==1) at(nhblack==0) post //19.1, 15.4

Predictive margins                              Number of obs     =     12,603
Model VCE    : Robust

Expression   : Pr(sao2_less88), predict()

1._at        : nhblack         =           1

2._at        : nhblack         =           0

------------------------------------------------------------------------------
             |            Delta-method
             |     Margin   Std. Err.      z    P>|z|     [95% Conf. Interval]
-------------+----------------------------------------------------------------
         _at |
          1  |   .1909193   .0080236    23.79   0.000     .1751933    .2066453
          2  |   .1536531   .0038031    40.40   0.000     .1461991     .161107
------------------------------------------------------------------------------

. matlist e(b)

             |         1.         2.
             |       _at        _at 
-------------+----------------------
          y1 |  .1909193   .1536531 

. lincom _b[2._at] - _b[1._at]    // -0.0372663 (p<0.001)

 ( 1)  - 1bn._at + 2._at = 0

------------------------------------------------------------------------------
             |      Coef.   Std. Err.      z    P>|z|     [95% Conf. Interval]
-------------+----------------------------------------------------------------
         (1) |  -.0372663   .0090445    -4.12   0.000    -.0549931   -.0195395
------------------------------------------------------------------------------

. 
. *---------------------
. * 2 Min Interval
. *---------------------
. 
. local diagnoses                         ///
>                                 chf_ccs septicemia_ccs pneumonia_ccs                                                    ///
>                                 aud_ccs cornary_athero_ccs cardiac_dys_ccs copd_ccs                     ///
>                                 resp_failure_ccs skin_ccs device_ccs surgical_ccs osteo_ccs             ///
>                                 diabetes_comp_ccs urinary_ccs renal_ccs chest_pain_ccs                  ///
>                                 cognitive_ccs ami_ccs acd_ccs back_ccs

. 
. local comorbid                                                                                                                                  ///
>                                 chf_hosp cardic_arrhym_hosp                                                                     ///
>                                 valvular_d2_hosp pulm_circ_hosp pvd_hosp paralysis_hosp                 ///
>                                 neuro_hosp pulm_hosp dm_uncomp_hosp drug_hosp psychoses_hosp    ///
>                                 depression_hosp htn_hosp dm_comp_hosp hypothyroid_hosp                  ///
>                                 renal_hosp liver_hosp pud_hosp ah_hosp lymphoma_hosp                    ///
>                                 cancer_met_hosp cancer_nonmet_hosp ra_hosp coag_hosp                    ///
>                                 obesity_hosp wtloss_hosp fen_hosp anemia_cbl_hosp                               ///
>                                 anemia_def_hosp etoh_hosp

. 
. logit sao2_less88 i.nhblack##c.spo2_value c.spo2_value#c.spo2_value     ///
>                                         age male `comorbid' `diagnoses' o2_lpm  if spo2_value>=92 & sao2_spo2_2min_ind==1 , vce(cluster patienticn)     

Iteration 0:   log pseudolikelihood = -2383.5094  
Iteration 1:   log pseudolikelihood =  -2319.598  
Iteration 2:   log pseudolikelihood = -2317.5131  
Iteration 3:   log pseudolikelihood = -2317.5062  
Iteration 4:   log pseudolikelihood = -2317.5062  

Logistic regression                             Number of obs     =      5,305
                                                Wald chi2(57)     =     133.95
                                                Prob > chi2       =     0.0000
Log pseudolikelihood = -2317.5062               Pseudo R2         =     0.0277

                                      (Std. Err. adjusted for 5,111 clusters in patienticn)
-------------------------------------------------------------------------------------------
                          |               Robust
              sao2_less88 |      Coef.   Std. Err.      z    P>|z|     [95% Conf. Interval]
--------------------------+----------------------------------------------------------------
                  nhblack |
                NH Black  |  -.0765798     3.3553    -0.02   0.982    -6.652847    6.499688
               spo2_value |  -1.338213   1.243734    -1.08   0.282    -3.775887    1.099461
                          |
     nhblack#c.spo2_value |
                NH Black  |   .0041466   .0347152     0.12   0.905    -.0638939    .0721871
                          |
c.spo2_value#c.spo2_value |   .0066204    .006476     1.02   0.307    -.0060723    .0193132
                          |
                      age |  -.0058014   .0037728    -1.54   0.124     -.013196    .0015932
                     male |  -.2469856   .1810658    -1.36   0.173    -.6018681    .1078969
                 chf_hosp |   .1240808   .0938132     1.32   0.186    -.0597897    .3079513
       cardic_arrhym_hosp |  -.0026815   .0874678    -0.03   0.976    -.1741152    .1687522
         valvular_d2_hosp |   .1702939   .1437956     1.18   0.236    -.1115402     .452128
           pulm_circ_hosp |  -.1784801   .1370611    -1.30   0.193    -.4471149    .0901546
                 pvd_hosp |  -.0608493   .1233774    -0.49   0.622    -.3026646    .1809659
           paralysis_hosp |  -.6384703   .3299713    -1.93   0.053    -1.285202    .0082616
               neuro_hosp |    .024671   .1159435     0.21   0.831     -.202574    .2519161
                pulm_hosp |  -.0874527   .0865442    -1.01   0.312    -.2570762    .0821709
           dm_uncomp_hosp |   .0536394   .0916995     0.58   0.559    -.1260884    .2333671
                drug_hosp |  -.1316725    .174479    -0.75   0.450     -.473645    .2103001
           psychoses_hosp |   .0769016   .1836395     0.42   0.675    -.2830251    .4368283
          depression_hosp |   .0594486   .1011715     0.59   0.557    -.1388438    .2577411
                 htn_hosp |   .2332067   .0920059     2.53   0.011     .0528784     .413535
             dm_comp_hosp |   .1080944   .1100252     0.98   0.326     -.107551    .3237398
         hypothyroid_hosp |   .2360251   .1218163     1.94   0.053    -.0027305    .4747807
               renal_hosp |   .1210043   .0970656     1.25   0.213    -.0692408    .3112494
               liver_hosp |   .1926897   .1364204     1.41   0.158    -.0746893    .4600687
                 pud_hosp |   .8982372   .3792023     2.37   0.018     .1550143     1.64146
                  ah_hosp |  -.4275026   .4188336    -1.02   0.307    -1.248401    .3933961
            lymphoma_hosp |   .0127451   .2951785     0.04   0.966    -.5657941    .5912843
          cancer_met_hosp |  -.0133399   .2209091    -0.06   0.952    -.4463138    .4196339
       cancer_nonmet_hosp |  -.1865119   .1373849    -1.36   0.175    -.4557812    .0827575
                  ra_hosp |  -.1527954   .2886794    -0.53   0.597    -.7185968    .4130059
                coag_hosp |   .1176736   .1574766     0.75   0.455    -.1909749     .426322
             obesity_hosp |  -.3432024   .1274483    -2.69   0.007    -.5929964   -.0934084
              wtloss_hosp |  -.1322461   .1390637    -0.95   0.342    -.4048058    .1403137
                 fen_hosp |  -.1492938   .0822761    -1.81   0.070    -.3105521    .0119644
          anemia_cbl_hosp |  -.1544016    .422134    -0.37   0.715     -.981769    .6729658
          anemia_def_hosp |   .0435194   .1464044     0.30   0.766     -.243428    .3304668
                etoh_hosp |  -.2937358   .1513139    -1.94   0.052    -.5903055    .0028339
                  chf_ccs |   -.296249   .1767839    -1.68   0.094     -.642739    .0502411
           septicemia_ccs |   .0558863   .1479728     0.38   0.706     -.234135    .3459076
            pneumonia_ccs |  -.4189733   .1814615    -2.31   0.021    -.7746312   -.0633154
                  aud_ccs |  -.6704932   .4181053    -1.60   0.109    -1.489964    .1489781
       cornary_athero_ccs |  -.6004963   .2958682    -2.03   0.042    -1.180387   -.0206054
          cardiac_dys_ccs |    .018177   .2778271     0.07   0.948    -.5263541     .562708
                 copd_ccs |  -.3130426   .1437348    -2.18   0.029    -.5947575   -.0313276
         resp_failure_ccs |   .1255043   .1300636     0.96   0.335    -.1294156    .3804243
                 skin_ccs |   .2321513   .4283626     0.54   0.588     -.607424    1.071727
               device_ccs |  -.0433684   .3932991    -0.11   0.912    -.8142204    .7274835
             surgical_ccs |  -.0358438     .45171    -0.08   0.937    -.9211791    .8494915
                osteo_ccs |   .6984181   .4887214     1.43   0.153    -.2594582    1.656294
        diabetes_comp_ccs |  -.0902688   .2471021    -0.37   0.715      -.57458    .3940424
              urinary_ccs |   .0732775    .319389     0.23   0.819    -.5527135    .6992685
                renal_ccs |   .3643189   .2586617     1.41   0.159    -.1426488    .8712865
           chest_pain_ccs |    .220613   .3266685     0.68   0.499    -.4196456    .8608716
            cognitive_ccs |  -.2712868   .6458972    -0.42   0.674    -1.537222    .9946485
                  ami_ccs |   -1.10443   .5299477    -2.08   0.037    -2.143108   -.0657518
                  acd_ccs |  -.0418709   .4672262    -0.09   0.929    -.9576174    .8738756
                 back_ccs |  -.2613669   .5351759    -0.49   0.625    -1.310292    .7875586
                   o2_lpm |  -.0328286   .0182391    -1.80   0.072    -.0685767    .0029194
                    _cons |   66.33366   59.67585     1.11   0.266    -50.62886    183.2962
-------------------------------------------------------------------------------------------

.                 
. margins if inrange(spo2_value, 92, 96)  

Predictive margins                              Number of obs     =      2,829
Model VCE    : Robust

Expression   : Pr(sao2_less88), predict()

------------------------------------------------------------------------------
             |            Delta-method
             |     Margin   Std. Err.      z    P>|z|     [95% Conf. Interval]
-------------+----------------------------------------------------------------
       _cons |    .177335   .0067956    26.10   0.000     .1640159    .1906542
------------------------------------------------------------------------------

. margins if inrange(spo2_value, 97, 100)                         

Predictive margins                              Number of obs     =      2,476
Model VCE    : Robust

Expression   : Pr(sao2_less88), predict()

------------------------------------------------------------------------------
             |            Delta-method
             |     Margin   Std. Err.      z    P>|z|     [95% Conf. Interval]
-------------+----------------------------------------------------------------
       _cons |   .1527945   .0066364    23.02   0.000     .1397873    .1658017
------------------------------------------------------------------------------

.                                                 
. margins nhblack if inrange(spo2_value, 92, 96)  

Predictive margins                              Number of obs     =      2,829
Model VCE    : Robust

Expression   : Pr(sao2_less88), predict()

------------------------------------------------------------------------------
             |            Delta-method
             |     Margin   Std. Err.      z    P>|z|     [95% Conf. Interval]
-------------+----------------------------------------------------------------
     nhblack |
   NH White  |   .1686432   .0073773    22.86   0.000     .1541839    .1831026
   NH Black  |   .2160492   .0182061    11.87   0.000     .1803659    .2517325
------------------------------------------------------------------------------

. margins nhblack if inrange(spo2_value, 97, 100)                         

Predictive margins                              Number of obs     =      2,476
Model VCE    : Robust

Expression   : Pr(sao2_less88), predict()

------------------------------------------------------------------------------
             |            Delta-method
             |     Margin   Std. Err.      z    P>|z|     [95% Conf. Interval]
-------------+----------------------------------------------------------------
     nhblack |
   NH White  |   .1379547   .0079917    17.26   0.000     .1222912    .1536182
   NH Black  |   .1813642   .0123322    14.71   0.000     .1571936    .2055348
------------------------------------------------------------------------------

.                                 
. margins nhblack, at(spo2=(92(1)100)) 

Predictive margins                              Number of obs     =      5,305
Model VCE    : Robust

Expression   : Pr(sao2_less88), predict()

1._at        : spo2_value      =          92

2._at        : spo2_value      =          93

3._at        : spo2_value      =          94

4._at        : spo2_value      =          95

5._at        : spo2_value      =          96

6._at        : spo2_value      =          97

7._at        : spo2_value      =          98

8._at        : spo2_value      =          99

9._at        : spo2_value      =         100

------------------------------------------------------------------------------
             |            Delta-method
             |     Margin   Std. Err.      z    P>|z|     [95% Conf. Interval]
-------------+----------------------------------------------------------------
 _at#nhblack |
 1#NH White  |   .2031896   .0166231    12.22   0.000     .1706088    .2357703
 1#NH Black  |   .2555636   .0339033     7.54   0.000     .1891144    .3220127
 2#NH White  |   .1858247   .0104715    17.75   0.000      .165301    .2063484
 2#NH Black  |   .2358457   .0248095     9.51   0.000       .18722    .2844714
 3#NH White  |   .1714406   .0079746    21.50   0.000     .1558107    .1870706
 3#NH Black  |   .2193858   .0189764    11.56   0.000     .1821928    .2565788
 4#NH White  |   .1596725   .0076136    20.97   0.000     .1447502    .1745948
 4#NH Black  |   .2058567   .0155227    13.26   0.000     .1754327    .2362806
 5#NH White  |   .1502073   .0075874    19.80   0.000     .1353363    .1650784
 5#NH Black  |   .1949664   .0134765    14.47   0.000     .1685529    .2213799
 6#NH White  |   .1427858   .0073346    19.47   0.000     .1284103    .1571613
 6#NH Black  |   .1864667   .0122344    15.24   0.000     .1624877    .2104457
 7#NH White  |   .1372006   .0073554    18.65   0.000     .1227842     .151617
 7#NH Black  |   .1801563   .0119328    15.10   0.000     .1567685    .2035442
 8#NH White  |   .1332941   .0087883    15.17   0.000     .1160694    .1505189
 8#NH Black  |   .1758821   .0133789    13.15   0.000     .1496599    .2021043
 9#NH White  |   .1309555   .0123565    10.60   0.000     .1067373    .1551737
 9#NH Black  |   .1735387   .0172867    10.04   0.000     .1396574    .2074199
------------------------------------------------------------------------------

. marginsplot , name(occult2min, replace) ///
>                                 recast(line) recastci(rarea) ///
>                                 graphregion(color(white)) plotregion(color(white)) ///
>                                 title("2 Minute Interval", color(black) size(medsmall))         ///
>                                 xtitle("Pulse Oximetry", size(small) margin(medium))            ///
>                                 ytitle("Probability of Occult Hypoxemia", size(small)) ///
>                                 ylabel(0(.1).5, labsize(small) angle(0))        ///
>                                 xlabel(, labsize(small))                ///
>                                 plot1opts(lpattern("--"))  ///
>                                 plot2opts(lpattern("--"))  ///
>                                 legend(off)     ///
>                                 note("Black" "White", position(3) ring(0) size(small) margin(medsmall)) 

  Variables that uniquely identify margins: spo2_value nhblack

. 
.         *graph save "occult2min" "Figures\fig2_sao2_less88_adjusted_2min_occulthypox_20220309.gph", replace
.                         
. margins nhblack, at(spo2=(92(1)100)) contrast

Contrasts of predictive margins                 Number of obs     =      5,305
Model VCE    : Robust

Expression   : Pr(sao2_less88), predict()

1._at        : spo2_value      =          92

2._at        : spo2_value      =          93

3._at        : spo2_value      =          94

4._at        : spo2_value      =          95

5._at        : spo2_value      =          96

6._at        : spo2_value      =          97

7._at        : spo2_value      =          98

8._at        : spo2_value      =          99

9._at        : spo2_value      =         100

------------------------------------------------
             |         df        chi2     P>chi2
-------------+----------------------------------
 nhblack@_at |
          1  |          1        2.47     0.1162
          2  |          1        3.58     0.0583
          3  |          1        5.36     0.0206
          4  |          1        7.98     0.0047
          5  |          1       10.78     0.0010
          6  |          1       11.61     0.0007
          7  |          1        9.69     0.0019
          8  |          1        7.03     0.0080
          9  |          1        4.94     0.0262
      Joint  |          5       17.86     0.0031
------------------------------------------------

. marginsplot, name(occult2min_contrast, replace)                                                         ///
>                          recast(line) plot1opts(lcolor(gs8))            ///
>                          ciopt(color(black%20)) recastci(rarea)         ///
>                          graphregion(color(white)) plotregion(color(white)) ///
>                          title("2 Minute Interval" , size(medsmall) color(black))               ///
>                          xtitle("Pulse Oximetry" , size(small) margin(medium))          ///
>                          ytitle("Racial Difference in Probability of Occult Hypoxemia", size(small)) ///
>                          ylabel(0(0.05)0.125, labsize(small) angle(0))  ///
>                          xlabel(, labsize(small))               

  Variables that uniquely identify margins: spo2_value

.         
.         *graph save "occult2min_contrast" "Figures\fig2_sao2_less88_adjusted_contrast2min_occulthypox_20
> 220309.gph", replace
. 
. margins , dydx(nhblack) //4.6% (95%CI 1.9% to 7.2%; p=0.001)

Average marginal effects                        Number of obs     =      5,305
Model VCE    : Robust

Expression   : Pr(sao2_less88), predict()
dy/dx w.r.t. : 1.nhblack

------------------------------------------------------------------------------
             |            Delta-method
             |      dy/dx   Std. Err.      z    P>|z|     [95% Conf. Interval]
-------------+----------------------------------------------------------------
     nhblack |
   NH Black  |   .0455407    .013748     3.31   0.001     .0185951    .0724862
------------------------------------------------------------------------------
Note: dy/dx for factor levels is the discrete change from the base level.

.                                                 //reported in Results, Probability of Occult Hypoxemia, para. 3
.         
. margins , at(nhblack==1) at(nhblack==0) post //20.0; 15.4

Predictive margins                              Number of obs     =      5,305
Model VCE    : Robust

Expression   : Pr(sao2_less88), predict()

1._at        : nhblack         =           1

2._at        : nhblack         =           0

------------------------------------------------------------------------------
             |            Delta-method
             |     Margin   Std. Err.      z    P>|z|     [95% Conf. Interval]
-------------+----------------------------------------------------------------
         _at |
          1  |   .1998607   .0122059    16.37   0.000     .1759375    .2237838
          2  |     .15432   .0058381    26.43   0.000     .1428776    .1657624
------------------------------------------------------------------------------

. matlist e(b)

             |         1.         2.
             |       _at        _at 
-------------+----------------------
          y1 |  .1998607     .15432 

. lincom _b[2._at] - _b[1._at]    // -0.0455407 (p=0.001)

 ( 1)  - 1bn._at + 2._at = 0

------------------------------------------------------------------------------
             |      Coef.   Std. Err.      z    P>|z|     [95% Conf. Interval]
-------------+----------------------------------------------------------------
         (1) |  -.0455407    .013748    -3.31   0.001    -.0724862   -.0185951
------------------------------------------------------------------------------

. 
. graph combine occult2min occult5min occult10min, ///
>                                 rows(1) fysize(50) iscale(0.5) imargin(2 2 2 2) graphregion(color(white)) 

. 
. graph combine occult2min_contrast occult5min_contrast occult10min_contrast, ///
>                                 rows(1) fysize(50) iscale(0.55) imargin(1 1 1 1) graphregion(color(white)) ///
>                                 name(combine, replace)

. 
. 
. ********************************************************************************                                                
. * Appendix 6. Probability of occult hypoxemia for White and Hispanic patients
. ********************************************************************************
. 
. gen hispanic_vwhite = .
(30,039 missing values generated)

. recode hispanic_vwhite .=1 if race_3cat==3
(hispanic_vwhite: 1623 changes made)

. recode hispanic_vwhite .=0 if race_3cat==1
(hispanic_vwhite: 21918 changes made)

. tab hispanic_vwhite race_3cat, m

hispanic_v |            race_3cat
     white |     White      Black   Hispanic |     Total
-----------+---------------------------------+----------
         0 |    21,918          0          0 |    21,918 
         1 |         0          0      1,623 |     1,623 
         . |         0      6,498          0 |     6,498 
-----------+---------------------------------+----------
     Total |    21,918      6,498      1,623 |    30,039 

. 
. *---------------------
. * 10 Min Interval               
. *---------------------
. 
. local diagnoses                         ///
>                                 chf_ccs septicemia_ccs pneumonia_ccs                                                    ///
>                                 aud_ccs cornary_athero_ccs cardiac_dys_ccs copd_ccs                     ///
>                                 resp_failure_ccs skin_ccs device_ccs surgical_ccs osteo_ccs             ///
>                                 diabetes_comp_ccs urinary_ccs renal_ccs chest_pain_ccs                  ///
>                                 cognitive_ccs ami_ccs acd_ccs back_ccs

. 
. local comorbid                                                                                                                                  ///
>                                 chf_hosp cardic_arrhym_hosp                                                                     ///
>                                 valvular_d2_hosp pulm_circ_hosp pvd_hosp paralysis_hosp                 ///
>                                 neuro_hosp pulm_hosp dm_uncomp_hosp drug_hosp psychoses_hosp    ///
>                                 depression_hosp htn_hosp dm_comp_hosp hypothyroid_hosp                  ///
>                                 renal_hosp liver_hosp pud_hosp ah_hosp lymphoma_hosp                    ///
>                                 cancer_met_hosp cancer_nonmet_hosp ra_hosp coag_hosp                    ///
>                                 obesity_hosp wtloss_hosp fen_hosp anemia_cbl_hosp                               ///
>                                 anemia_def_hosp etoh_hosp

. 
. logit sao2_less88 i.hispanic_vwhite##c.spo2_value c.spo2_value#c.spo2_value     ///
>                                         age male `comorbid' `diagnoses' o2_lpm if spo2_value>=92 , vce(cluster patienticn)      or

Iteration 0:   log pseudolikelihood = -8494.3024  
Iteration 1:   log pseudolikelihood = -8334.8281  
Iteration 2:   log pseudolikelihood = -8329.0011  
Iteration 3:   log pseudolikelihood = -8328.9617  
Iteration 4:   log pseudolikelihood = -8328.9617  

Logistic regression                             Number of obs     =     19,623
                                                Wald chi2(57)     =     307.98
                                                Prob > chi2       =     0.0000
Log pseudolikelihood = -8328.9617               Pseudo R2         =     0.0195

                                        (Std. Err. adjusted for 17,029 clusters in patienticn)
----------------------------------------------------------------------------------------------
                             |               Robust
                 sao2_less88 | Odds Ratio   Std. Err.      z    P>|z|     [95% Conf. Interval]
-----------------------------+----------------------------------------------------------------
           1.hispanic_vwhite |   564.6374   1602.049     2.23   0.026     2.170953      146855
                  spo2_value |   .1888431   .1257166    -2.50   0.012       .05122    .6962465
                             |
hispanic_vwhite#c.spo2_value |
                          1  |   .9376886   .0275819    -2.19   0.029     .8851578    .9933369
                             |
   c.spo2_value#c.spo2_value |   1.008386   .0034993     2.41   0.016      1.00155    1.015267
                             |
                         age |   .9917267   .0021389    -3.85   0.000     .9875435    .9959277
                        male |   .9424804   .1050861    -0.53   0.595     .7574671    1.172684
                    chf_hosp |   1.164625   .0599819     2.96   0.003     1.052802    1.288326
          cardic_arrhym_hosp |   1.031399   .0486278     0.66   0.512     .9403609     1.13125
            valvular_d2_hosp |   1.032932   .0791058     0.42   0.672     .8889629    1.200218
              pulm_circ_hosp |   .9427565   .0706964    -0.79   0.432     .8138957    1.092019
                    pvd_hosp |   .9955125   .0639695    -0.07   0.944     .8777085    1.129128
              paralysis_hosp |   .9108379   .1634288    -0.52   0.603     .6407856    1.294701
                  neuro_hosp |   .9193655   .0601012    -1.29   0.198     .8088035    1.045041
                   pulm_hosp |   .8754535    .041743    -2.79   0.005     .7973453    .9612131
              dm_uncomp_hosp |   .9840774   .0499973    -0.32   0.752     .8908055    1.087115
                   drug_hosp |   .9238686   .1001841    -0.73   0.465     .7469751    1.142653
              psychoses_hosp |   1.030507   .1146288     0.27   0.787     .8286424    1.281547
             depression_hosp |    1.04921   .0561638     0.90   0.370     .9447092    1.165271
                    htn_hosp |   1.075043   .0513587     1.51   0.130     .9789507    1.180567
                dm_comp_hosp |   1.137857   .0674957     2.18   0.029     1.012968    1.278143
            hypothyroid_hosp |   .9752754   .0647927    -0.38   0.706     .8562045    1.110905
                  renal_hosp |   1.187745   .0623055     3.28   0.001     1.071696     1.31636
                  liver_hosp |   1.058294   .0803462     0.75   0.455     .9119741    1.228089
                    pud_hosp |    1.01432   .2375494     0.06   0.952     .6409545    1.605176
                     ah_hosp |   .7274152   .2478159    -0.93   0.350     .3730739    1.418306
               lymphoma_hosp |   1.150906    .186094     0.87   0.385     .8383132     1.58006
             cancer_met_hosp |   .9920914   .1281619    -0.06   0.951     .7701769    1.277947
          cancer_nonmet_hosp |   .8404714   .0673492    -2.17   0.030     .7183134    .9834039
                     ra_hosp |   1.012763   .1482002     0.09   0.931     .7602376    1.349169
                   coag_hosp |   1.149738   .0924268     1.74   0.083     .9821352    1.345942
                obesity_hosp |   1.003437   .0628488     0.05   0.956      .887516    1.134498
                 wtloss_hosp |    .941463   .0723493    -0.78   0.432     .8098234    1.094501
                    fen_hosp |   .9951383   .0442843    -0.11   0.913     .9120201    1.085832
             anemia_cbl_hosp |   .8532568   .1976105    -0.69   0.493     .5419326    1.343427
             anemia_def_hosp |   1.170494   .0901958     2.04   0.041     1.006416    1.361323
                   etoh_hosp |   .8932259   .0740613    -1.36   0.173     .7592495    1.050844
                     chf_ccs |   .8832795   .0833074    -1.32   0.188      .734203    1.062625
              septicemia_ccs |     1.1445   .0912961     1.69   0.091     .9788492    1.338183
               pneumonia_ccs |    .779473   .0714843    -2.72   0.007     .6512364     .932961
                     aud_ccs |   1.047205   .1763981     0.27   0.784     .7527486    1.456847
          cornary_athero_ccs |   .2910854   .0583504    -6.16   0.000     .1965125    .4311721
             cardiac_dys_ccs |   .9368377   .1517647    -0.40   0.687     .6819812    1.286934
                    copd_ccs |    .765725   .0598714    -3.41   0.001     .6569284    .8925398
            resp_failure_ccs |   1.209552   .0840694     2.74   0.006      1.05551    1.386076
                    skin_ccs |   .9224727   .2102101    -0.35   0.723       .59018    1.441858
                  device_ccs |   1.377474   .2872199     1.54   0.125     .9153723    2.072856
                surgical_ccs |   1.738923   .3694043     2.60   0.009      1.14672     2.63696
                   osteo_ccs |   .7427503   .2582621    -0.86   0.392     .3757259    1.468299
           diabetes_comp_ccs |   1.040272    .164254     0.25   0.803     .7633893     1.41758
                 urinary_ccs |   1.089755    .206911     0.45   0.651     .7511246    1.581051
                   renal_ccs |   1.155056   .1783951     0.93   0.351     .8533696    1.563395
              chest_pain_ccs |   1.187083    .227411     0.90   0.371     .8154835    1.728012
               cognitive_ccs |    1.11469   .3584784     0.34   0.736     .5934883    2.093611
                     ami_ccs |   .7023117   .1441283    -1.72   0.085      .469728    1.050058
                     acd_ccs |   .9535431   .2688247    -0.17   0.866     .5487417    1.656963
                    back_ccs |     .79797   .3071275    -0.59   0.558     .3752935    1.696688
                      o2_lpm |   .9926608   .0083541    -0.88   0.381     .9764214     1.00917
                       _cons |   3.67e+35   1.17e+37     2.57   0.010     2.51e+08    5.37e+62
----------------------------------------------------------------------------------------------
Note: _cons estimates baseline odds.

. margins hispanic_vwhite, at(spo2=(92(1)100)) 

Predictive margins                              Number of obs     =     19,623
Model VCE    : Robust

Expression   : Pr(sao2_less88), predict()

1._at        : spo2_value      =          92

2._at        : spo2_value      =          93

3._at        : spo2_value      =          94

4._at        : spo2_value      =          95

5._at        : spo2_value      =          96

6._at        : spo2_value      =          97

7._at        : spo2_value      =          98

8._at        : spo2_value      =          99

9._at        : spo2_value      =         100

-------------------------------------------------------------------------------------
                    |            Delta-method
                    |     Margin   Std. Err.      z    P>|z|     [95% Conf. Interval]
--------------------+----------------------------------------------------------------
_at#hispanic_vwhite |
               1 0  |   .2021946   .0081432    24.83   0.000     .1862341    .2181551
               1 1  |    .276331   .0304419     9.08   0.000     .2166659    .3359961
               2 0  |   .1835007   .0049822    36.83   0.000     .1737357    .1932657
               2 1  |    .241289   .0230117    10.49   0.000      .196187    .2863911
               3 0  |   .1684523   .0038432    43.83   0.000     .1609197    .1759848
               3 1  |   .2120852   .0176284    12.03   0.000     .1775342    .2466361
               4 0  |   .1565571   .0037732    41.49   0.000     .1491617    .1639525
               4 1  |    .188011   .0139874    13.44   0.000     .1605961    .2154259
               5 0  |   .1474087   .0037719    39.08   0.000     .1400159    .1548015
               5 1  |   .1683588   .0118011    14.27   0.000     .1452291    .1914885
               6 0  |   .1406858   .0036049    39.03   0.000     .1336202    .1477513
               6 1  |   .1524791   .0108394    14.07   0.000     .1312342     .173724
               7 0  |    .136149   .0036212    37.60   0.000     .1290516    .1432463
               7 1  |   .1398083    .010921    12.80   0.000     .1184035    .1612131
               8 0  |   .1336354   .0045229    29.55   0.000     .1247706    .1425002
               8 1  |   .1298774   .0118928    10.92   0.000      .106568    .1531868
               9 0  |   .1330547    .006682    19.91   0.000     .1199582    .1461511
               9 1  |   .1223105   .0136385     8.97   0.000     .0955796    .1490413
-------------------------------------------------------------------------------------

. marginsplot , name(occult10racecat, replace) ///
>                                 recast(line) recastci(rarea) ///
>                                 graphregion(color(white)) plotregion(color(white)) ///
>                                 title("10 Minute Interval", color(black) size(medsmall))                ///
>                                 xtitle("Pulse Oximetry", size(small) margin(medium))            ///
>                                 ytitle("")              ///
>                                 ylabel(0(.1).5, labsize(small) angle(0))        ///
>                                 xlabel(, labsize(small))                ///
>                                 plot1opts(lpattern("--"))  ///
>                                 plot2opts(lpattern("--"))  ///
>                                 legend(off) ///
>                                 note("Hispanic" "White", position(3) ring(0) size(small) margin(medsmall)) 

  Variables that uniquely identify margins: spo2_value hispanic_vwhite

.                 
.         *graph save "occult10racecat" "Figures\Fig2_10min_hispanic_20220309.gph", replace
. 
. margins hispanic_vwhite, at(spo2=(92(1)100)) contrast

Contrasts of predictive margins                 Number of obs     =     19,623
Model VCE    : Robust

Expression   : Pr(sao2_less88), predict()

1._at        : spo2_value      =          92

2._at        : spo2_value      =          93

3._at        : spo2_value      =          94

4._at        : spo2_value      =          95

5._at        : spo2_value      =          96

6._at        : spo2_value      =          97

7._at        : spo2_value      =          98

8._at        : spo2_value      =          99

9._at        : spo2_value      =         100

-------------------------------------------------------
                    |         df        chi2     P>chi2
--------------------+----------------------------------
hispanic_vwhite@_at |
                 1  |          1        6.06     0.0138
                 2  |          1        6.12     0.0134
                 3  |          1        5.90     0.0151
                 4  |          1        5.02     0.0250
                 5  |          1        3.21     0.0731
                 6  |          1        1.17     0.2801
                 7  |          1        0.10     0.7486
                 8  |          1        0.09     0.7676
                 9  |          1        0.55     0.4585
             Joint  |          5       65.01     0.0000
-------------------------------------------------------

. marginsplot, name(occult10hispcontrast, replace)                                                        ///
>                          recast(line) plot1opts(lcolor(gs8))            ///
>                          ciopt(color(black%20)) recastci(rarea)         ///
>                          graphregion(color(white)) plotregion(color(white)) ///
>                          title("10 Minute Interval" , size(medsmall) color(black))              ///
>                          xtitle("Pulse Oximetry" , size(small) margin(medium))          ///
>                          ytitle("")             ///
>                          ylabel(-0.1(0.05)0.15, labsize(small) angle(0))        ///
>                          xlabel(, labsize(small))               

  Variables that uniquely identify margins: spo2_value

.         
.         *graph save "occult10hispcontrast" "Figures\Fig2_10min_contrast_hisp_20220309.gph", replace
. 
. margins, dydx(hispanic_vwhite)  

Average marginal effects                        Number of obs     =     19,623
Model VCE    : Robust

Expression   : Pr(sao2_less88), predict()
dy/dx w.r.t. : 1.hispanic_vwhite

-----------------------------------------------------------------------------------
                  |            Delta-method
                  |      dy/dx   Std. Err.      z    P>|z|     [95% Conf. Interval]
------------------+----------------------------------------------------------------
1.hispanic_vwhite |    .025007   .0125666     1.99   0.047      .000377     .049637
-----------------------------------------------------------------------------------
Note: dy/dx for factor levels is the discrete change from the base level.

. margins , at(hispanic_vwhite==1) at(hispanic_vwhite==0) post // 18.0, 15.5

Predictive margins                              Number of obs     =     19,623
Model VCE    : Robust

Expression   : Pr(sao2_less88), predict()

1._at        : hispanic_vwhite =           1

2._at        : hispanic_vwhite =           0

------------------------------------------------------------------------------
             |            Delta-method
             |     Margin   Std. Err.      z    P>|z|     [95% Conf. Interval]
-------------+----------------------------------------------------------------
         _at |
          1  |   .1797762   .0122406    14.69   0.000     .1557849    .2037674
          2  |   .1547691   .0028722    53.89   0.000     .1491397    .1603985
------------------------------------------------------------------------------

. matlist e(b)

             |         1.         2.
             |       _at        _at 
-------------+----------------------
          y1 |  .1797762   .1547691 

. lincom _b[2._at] - _b[1._at]    // -0.025 (p=0.047)

 ( 1)  - 1bn._at + 2._at = 0

------------------------------------------------------------------------------
             |      Coef.   Std. Err.      z    P>|z|     [95% Conf. Interval]
-------------+----------------------------------------------------------------
         (1) |   -.025007   .0125666    -1.99   0.047     -.049637    -.000377
------------------------------------------------------------------------------

. 
.         
. *---------------------
. * 5 Min Interval                
. *---------------------
. 
. local diagnoses                         ///
>                                 chf_ccs septicemia_ccs pneumonia_ccs                                                    ///
>                                 aud_ccs cornary_athero_ccs cardiac_dys_ccs copd_ccs                     ///
>                                 resp_failure_ccs skin_ccs device_ccs surgical_ccs osteo_ccs             ///
>                                 diabetes_comp_ccs urinary_ccs renal_ccs chest_pain_ccs                  ///
>                                 cognitive_ccs ami_ccs acd_ccs back_ccs

. 
. local comorbid                                                                                                                                  ///
>                                 chf_hosp cardic_arrhym_hosp                                                                     ///
>                                 valvular_d2_hosp pulm_circ_hosp pvd_hosp paralysis_hosp                 ///
>                                 neuro_hosp pulm_hosp dm_uncomp_hosp drug_hosp psychoses_hosp    ///
>                                 depression_hosp htn_hosp dm_comp_hosp hypothyroid_hosp                  ///
>                                 renal_hosp liver_hosp pud_hosp ah_hosp lymphoma_hosp                    ///
>                                 cancer_met_hosp cancer_nonmet_hosp ra_hosp coag_hosp                    ///
>                                 obesity_hosp wtloss_hosp fen_hosp anemia_cbl_hosp                               ///
>                                 anemia_def_hosp etoh_hosp

. 
. logit sao2_less88 i.hispanic_vwhite##c.spo2_value c.spo2_value#c.spo2_value     ///
>                                         age male `comorbid' `diagnoses' o2_lpm if spo2_value>=92 & sao2_spo2_5min_ind==1 , vce(cluster patienticn)      

Iteration 0:   log pseudolikelihood = -4444.9532  
Iteration 1:   log pseudolikelihood = -4332.3632  
Iteration 2:   log pseudolikelihood = -4328.4163  
Iteration 3:   log pseudolikelihood = -4328.3907  
Iteration 4:   log pseudolikelihood = -4328.3907  

Logistic regression                             Number of obs     =     10,291
                                                Wald chi2(57)     =     223.97
                                                Prob > chi2       =     0.0000
Log pseudolikelihood = -4328.3907               Pseudo R2         =     0.0262

                                         (Std. Err. adjusted for 9,461 clusters in patienticn)
----------------------------------------------------------------------------------------------
                             |               Robust
                 sao2_less88 |      Coef.   Std. Err.      z    P>|z|     [95% Conf. Interval]
-----------------------------+----------------------------------------------------------------
           1.hispanic_vwhite |   4.356201   3.884771     1.12   0.262     -3.25781    11.97021
                  spo2_value |  -1.729224   .9219761    -1.88   0.061    -3.536264    .0778163
                             |
hispanic_vwhite#c.spo2_value |
                          1  |  -.0428175   .0401796    -1.07   0.287     -.121568    .0359331
                             |
   c.spo2_value#c.spo2_value |   .0086651   .0048033     1.80   0.071    -.0007492    .0180795
                             |
                         age |  -.0075271   .0028568    -2.63   0.008    -.0131263   -.0019278
                        male |  -.0534667   .1519532    -0.35   0.725    -.3512895    .2443561
                    chf_hosp |   .1233386   .0691745     1.78   0.075    -.0122409     .258918
          cardic_arrhym_hosp |   .0676487   .0641377     1.05   0.292    -.0580588    .1933563
            valvular_d2_hosp |   .1142076   .0997436     1.15   0.252    -.0812863    .3097015
              pulm_circ_hosp |  -.2013143   .1035811    -1.94   0.052    -.4043295    .0017009
                    pvd_hosp |  -.0242833   .0880516    -0.28   0.783    -.1968613    .1482946
              paralysis_hosp |  -.3399996   .2442009    -1.39   0.164    -.8186245    .1386254
                  neuro_hosp |   .0194064   .0869011     0.22   0.823    -.1509166    .1897293
                   pulm_hosp |  -.0817961   .0639378    -1.28   0.201    -.2071119    .0435196
              dm_uncomp_hosp |  -.0984165   .0703128    -1.40   0.162    -.2362271    .0393941
                   drug_hosp |   .0030674   .1417658     0.02   0.983    -.2747884    .2809232
              psychoses_hosp |   -.127417   .1589397    -0.80   0.423     -.438933     .184099
             depression_hosp |   .0476179   .0740264     0.64   0.520    -.0974713     .192707
                    htn_hosp |   .1478834    .065718     2.25   0.024     .0190786    .2766882
                dm_comp_hosp |   .1800956   .0803889     2.24   0.025     .0225362     .337655
            hypothyroid_hosp |   .0816985   .0880348     0.93   0.353    -.0908465    .2542435
                  renal_hosp |    .233523   .0706498     3.31   0.001     .0950519     .371994
                  liver_hosp |   .0674039   .1059479     0.64   0.525    -.1402502     .275058
                    pud_hosp |    .531201   .2974732     1.79   0.074    -.0518357    1.114238
                     ah_hosp |  -.1217437   .4366389    -0.28   0.780    -.9775403    .7340529
               lymphoma_hosp |   .0642111   .2187644     0.29   0.769    -.3645592    .4929814
             cancer_met_hosp |   .1260365   .1727367     0.73   0.466    -.2125213    .4645943
          cancer_nonmet_hosp |  -.3201708   .1144628    -2.80   0.005    -.5445139   -.0958278
                     ra_hosp |  -.0295074   .2069643    -0.14   0.887    -.4351499    .3761351
                   coag_hosp |   .1913949   .1069338     1.79   0.073    -.0181915    .4009813
                obesity_hosp |  -.1043855   .0887004    -1.18   0.239    -.2782352    .0694641
                 wtloss_hosp |  -.0354605   .1033402    -0.34   0.731    -.2380036    .1670827
                    fen_hosp |  -.0434137   .0609345    -0.71   0.476    -.1628432    .0760157
             anemia_cbl_hosp |  -.2597208    .322408    -0.81   0.420    -.8916289    .3721873
             anemia_def_hosp |   .1329557   .1058804     1.26   0.209    -.0745661    .3404774
                   etoh_hosp |  -.1114039    .114015    -0.98   0.329    -.3348692    .1120613
                     chf_ccs |  -.1339342   .1299284    -1.03   0.303    -.3885892    .1207207
              septicemia_ccs |   .2619262   .1053852     2.49   0.013     .0553749    .4684774
               pneumonia_ccs |  -.3956439   .1327756    -2.98   0.003    -.6558794   -.1354085
                     aud_ccs |   -.224508   .2444893    -0.92   0.358    -.7036984    .2546823
          cornary_athero_ccs |  -1.129853   .2613502    -4.32   0.000     -1.64209   -.6176157
             cardiac_dys_ccs |   .0178063   .2085842     0.09   0.932    -.3910112    .4266238
                    copd_ccs |  -.3043653   .1072255    -2.84   0.005    -.5145234   -.0942071
            resp_failure_ccs |   .3106989   .0939914     3.31   0.001     .1264792    .4949186
                    skin_ccs |    .065942   .3112874     0.21   0.832      -.54417    .6760541
                  device_ccs |   .2703967    .280848     0.96   0.336    -.2800553    .8208486
                surgical_ccs |   .2601494   .3026054     0.86   0.390    -.3329463     .853245
                   osteo_ccs |  -.1458102   .4524142    -0.32   0.747    -1.032526    .7409053
           diabetes_comp_ccs |  -.0770804   .2179291    -0.35   0.724    -.5042136    .3500527
                 urinary_ccs |   .2236635   .2625803     0.85   0.394    -.2909845    .7383115
                   renal_ccs |    .073648    .219552     0.34   0.737     -.356666    .5039619
              chest_pain_ccs |   .2026517   .2562363     0.79   0.429    -.2995621    .7048656
               cognitive_ccs |    .021428   .4403996     0.05   0.961    -.8417393    .8845954
                     ami_ccs |  -.4629852   .2719237    -1.70   0.089    -.9959458    .0699755
                     acd_ccs |   .2198612     .37791     0.58   0.561    -.5208287    .9605511
                    back_ccs |  -.4819381    .599165    -0.80   0.421     -1.65628    .6924036
                      o2_lpm |  -.0101461   .0116362    -0.87   0.383    -.0329527    .0126606
                       _cons |   84.82797   44.22356     1.92   0.055    -1.848621    171.5046
----------------------------------------------------------------------------------------------

. 
. margins hispanic_vwhite                                 

Predictive margins                              Number of obs     =     10,291
Model VCE    : Robust

Expression   : Pr(sao2_less88), predict()

---------------------------------------------------------------------------------
                |            Delta-method
                |     Margin   Std. Err.      z    P>|z|     [95% Conf. Interval]
----------------+----------------------------------------------------------------
hispanic_vwhite |
             0  |   .1532722   .0037766    40.58   0.000     .1458701    .1606743
             1  |   .1889669   .0171551    11.02   0.000     .1553435    .2225902
---------------------------------------------------------------------------------

. margins hispanic_vwhite, at(spo2=(92(1)100)) 

Predictive margins                              Number of obs     =     10,291
Model VCE    : Robust

Expression   : Pr(sao2_less88), predict()

1._at        : spo2_value      =          92

2._at        : spo2_value      =          93

3._at        : spo2_value      =          94

4._at        : spo2_value      =          95

5._at        : spo2_value      =          96

6._at        : spo2_value      =          97

7._at        : spo2_value      =          98

8._at        : spo2_value      =          99

9._at        : spo2_value      =         100

-------------------------------------------------------------------------------------
                    |            Delta-method
                    |     Margin   Std. Err.      z    P>|z|     [95% Conf. Interval]
--------------------+----------------------------------------------------------------
_at#hispanic_vwhite |
               1 0  |   .2017935   .0113266    17.82   0.000     .1795937    .2239932
               1 1  |   .2751508   .0426137     6.46   0.000     .1916294    .3586722
               2 0  |   .1826426   .0068037    26.84   0.000     .1693075    .1959776
               2 1  |   .2435868    .032447     7.51   0.000     .1799918    .3071818
               3 0  |   .1672595   .0051113    32.72   0.000     .1572415    .1772774
               3 1  |   .2173769   .0249833     8.70   0.000     .1684105    .2663433
               4 0  |   .1551271   .0050028    31.01   0.000     .1453219    .1649323
               4 1  |   .1958772   .0198142     9.89   0.000     .1570421    .2347124
               5 0  |   .1458184   .0050299    28.99   0.000       .13596    .1556767
               5 1  |   .1784679   .0165893    10.76   0.000     .1459534    .2109823
               6 0  |   .1389964   .0048158    28.86   0.000     .1295577    .1484351
               6 1  |    .164594   .0150786    10.92   0.000     .1350404    .1941475
               7 0  |   .1344107    .004809    27.95   0.000     .1249853     .143836
               7 1  |   .1537849   .0151451    10.15   0.000      .124101    .1834687
               8 0  |   .1318912   .0059731    22.08   0.000     .1201842    .1435982
               8 1  |   .1456596   .0166667     8.74   0.000     .1129935    .1783258
               9 0  |   .1313444   .0088506    14.84   0.000     .1139976    .1486913
               9 1  |   .1399255   .0195225     7.17   0.000      .101662    .1781889
-------------------------------------------------------------------------------------

. marginsplot , name(occult5racecat, replace) ///
>                                 recast(line) recastci(rarea) ///
>                                 graphregion(color(white)) plotregion(color(white)) ///
>                                 title("5 Minute Interval", color(black) size(medsmall))         ///
>                                 xtitle("Pulse Oximetry", size(small) margin(medium))            ///
>                                 ytitle("") ///
>                                 ylabel(0(.1).5, labsize(small) angle(0))        ///
>                                 xlabel(, labsize(small))                ///
>                                 plot1opts(lpattern("--"))  ///
>                                 plot2opts(lpattern("--"))  ///
>                                 legend(off) 

  Variables that uniquely identify margins: spo2_value hispanic_vwhite

.         
.         *graph save "occult5racecat" "Figures\Fig2_5min_hispanic_20220309.gph", replace
. 
. margins hispanic_vwhite, at(spo2=(92(1)100)) contrast

Contrasts of predictive margins                 Number of obs     =     10,291
Model VCE    : Robust

Expression   : Pr(sao2_less88), predict()

1._at        : spo2_value      =          92

2._at        : spo2_value      =          93

3._at        : spo2_value      =          94

4._at        : spo2_value      =          95

5._at        : spo2_value      =          96

6._at        : spo2_value      =          97

7._at        : spo2_value      =          98

8._at        : spo2_value      =          99

9._at        : spo2_value      =         100

-------------------------------------------------------
                    |         df        chi2     P>chi2
--------------------+----------------------------------
hispanic_vwhite@_at |
                 1  |          1        3.06     0.0804
                 2  |          1        3.44     0.0636
                 3  |          1        3.88     0.0489
                 4  |          1        4.19     0.0407
                 5  |          1        3.95     0.0469
                 6  |          1        2.86     0.0908
                 7  |          1        1.51     0.2196
                 8  |          1        0.60     0.4386
                 9  |          1        0.17     0.6770
             Joint  |          5       38.04     0.0000
-------------------------------------------------------

. marginsplot, name(occult5hispcontrast, replace)                                                         ///
>                          recast(line) plot1opts(lcolor(gs8))            ///
>                          ciopt(color(black%20)) recastci(rarea)         ///
>                          graphregion(color(white)) plotregion(color(white)) ///
>                          title("5 Minute Interval" , size(medsmall) color(black))               ///
>                          xtitle("Pulse Oximetry" , size(small) margin(medium))          ///
>                          ytitle("") ///
>                          ylabel(-0.1(0.05)0.15, labsize(small) angle(0))        ///
>                          xlabel(, labsize(small))               

  Variables that uniquely identify margins: spo2_value

.         
.         *graph save "occult5hispcontrast" "Figures\Fig2_5min_contrast_hisp_20220309.gph", replace
. 
. margins , at(hispanic_vwhite==1) at(hispanic_vwhite==0) post //18.9, 15.3

Predictive margins                              Number of obs     =     10,291
Model VCE    : Robust

Expression   : Pr(sao2_less88), predict()

1._at        : hispanic_vwhite =           1

2._at        : hispanic_vwhite =           0

------------------------------------------------------------------------------
             |            Delta-method
             |     Margin   Std. Err.      z    P>|z|     [95% Conf. Interval]
-------------+----------------------------------------------------------------
         _at |
          1  |   .1889669   .0171551    11.02   0.000     .1553435    .2225902
          2  |   .1532722   .0037766    40.58   0.000     .1458701    .1606743
------------------------------------------------------------------------------

. matlist e(b)

             |         1.         2.
             |       _at        _at 
-------------+----------------------
          y1 |  .1889669   .1532722 

. lincom _b[2._at] - _b[1._at]    //  -0.036 (0.042)

 ( 1)  - 1bn._at + 2._at = 0

------------------------------------------------------------------------------
             |      Coef.   Std. Err.      z    P>|z|     [95% Conf. Interval]
-------------+----------------------------------------------------------------
         (1) |  -.0356946   .0175917    -2.03   0.042    -.0701737   -.0012156
------------------------------------------------------------------------------

.         
. 
. *-------------------
. * 2 Min Interval
. *-------------------
. 
. local diagnoses                         ///
>                                 chf_ccs septicemia_ccs pneumonia_ccs                                                    ///
>                                 aud_ccs cornary_athero_ccs cardiac_dys_ccs copd_ccs                     ///
>                                 resp_failure_ccs skin_ccs device_ccs surgical_ccs osteo_ccs             ///
>                                 diabetes_comp_ccs urinary_ccs renal_ccs chest_pain_ccs                  ///
>                                 cognitive_ccs ami_ccs acd_ccs back_ccs

. 
. local comorbid                                                                                                                                  ///
>                                 chf_hosp cardic_arrhym_hosp                                                                     ///
>                                 valvular_d2_hosp pulm_circ_hosp pvd_hosp paralysis_hosp                 ///
>                                 neuro_hosp pulm_hosp dm_uncomp_hosp drug_hosp psychoses_hosp    ///
>                                 depression_hosp htn_hosp dm_comp_hosp hypothyroid_hosp                  ///
>                                 renal_hosp liver_hosp pud_hosp ah_hosp lymphoma_hosp                    ///
>                                 cancer_met_hosp cancer_nonmet_hosp ra_hosp coag_hosp                    ///
>                                 obesity_hosp wtloss_hosp fen_hosp anemia_cbl_hosp                               ///
>                                 anemia_def_hosp etoh_hosp

. 
. logit sao2_less88 i.hispanic_vwhite##c.spo2_value c.spo2_value#c.spo2_value     ///
>                                         age male `comorbid' `diagnoses' o2_lpm if spo2_value>=92 & sao2_spo2_2min_ind==1 , vce(cluster patienticn)      

Iteration 0:   log pseudolikelihood = -1850.1337  
Iteration 1:   log pseudolikelihood = -1785.2023  
Iteration 2:   log pseudolikelihood = -1782.3025  
Iteration 3:   log pseudolikelihood = -1782.2868  
Iteration 4:   log pseudolikelihood = -1782.2868  

Logistic regression                             Number of obs     =      4,279
                                                Wald chi2(57)     =     133.83
                                                Prob > chi2       =     0.0000
Log pseudolikelihood = -1782.2868               Pseudo R2         =     0.0367

                                         (Std. Err. adjusted for 4,115 clusters in patienticn)
----------------------------------------------------------------------------------------------
                             |               Robust
                 sao2_less88 |      Coef.   Std. Err.      z    P>|z|     [95% Conf. Interval]
-----------------------------+----------------------------------------------------------------
           1.hispanic_vwhite |   .1810794   5.926929     0.03   0.976    -11.43549    11.79765
                  spo2_value |   .1259077   1.440172     0.09   0.930    -2.696777    2.948592
                             |
hispanic_vwhite#c.spo2_value |
                          1  |  -.0001061    .061425    -0.00   0.999    -.1204968    .1202846
                             |
   c.spo2_value#c.spo2_value |  -.0009815   .0074978    -0.13   0.896     -.015677    .0137139
                             |
                         age |  -.0095684   .0045256    -2.11   0.034    -.0184383   -.0006984
                        male |  -.0355397   .2292081    -0.16   0.877    -.4847793    .4136999
                    chf_hosp |   .2430274   .1071982     2.27   0.023     .0329227    .4531321
          cardic_arrhym_hosp |   .0447294   .0977472     0.46   0.647    -.1468514    .2363103
            valvular_d2_hosp |   .1450467   .1527674     0.95   0.342     -.154372    .4444653
              pulm_circ_hosp |  -.2713523   .1604354    -1.69   0.091    -.5857999    .0430954
                    pvd_hosp |  -.0415228   .1340969    -0.31   0.757     -.304348    .2213023
              paralysis_hosp |  -.9162213   .4535325    -2.02   0.043    -1.805129   -.0273139
                  neuro_hosp |   .2068094   .1293969     1.60   0.110    -.0468039    .4604226
                   pulm_hosp |  -.0736739   .0980978    -0.75   0.453    -.2659421    .1185943
              dm_uncomp_hosp |   .0692433   .1052264     0.66   0.511    -.1369967    .2754833
                   drug_hosp |  -.2818939   .2356003    -1.20   0.232     -.743662    .1798742
              psychoses_hosp |  -.1032198   .2453626    -0.42   0.674    -.5841218    .3776821
             depression_hosp |   .0982413   .1139242     0.86   0.389     -.125046    .3215286
                    htn_hosp |   .2759211   .1046564     2.64   0.008     .0707984    .4810438
                dm_comp_hosp |   .2380054   .1243504     1.91   0.056    -.0057168    .4817277
            hypothyroid_hosp |   .1258338   .1353555     0.93   0.353     -.139458    .3911257
                  renal_hosp |   .0421452   .1139138     0.37   0.711    -.1811216    .2654121
                  liver_hosp |   .2422587   .1560537     1.55   0.121    -.0636009    .5481184
                    pud_hosp |   .9170428   .3982148     2.30   0.021     .1365562    1.697529
                     ah_hosp |  -.7930685   .7861886    -1.01   0.313     -2.33397    .7478329
               lymphoma_hosp |    .274595   .3158246     0.87   0.385    -.3444098    .8935999
             cancer_met_hosp |   .2936135    .262857     1.12   0.264    -.2215767    .8088038
          cancer_nonmet_hosp |  -.3799159   .1707338    -2.23   0.026     -.714548   -.0452838
                     ra_hosp |  -.4042385   .3660059    -1.10   0.269    -1.121597      .31312
                   coag_hosp |   .2805812   .1630203     1.72   0.085    -.0389327     .600095
                obesity_hosp |  -.1507707   .1368488    -1.10   0.271    -.4189894     .117448
                 wtloss_hosp |  -.2665069   .1720375    -1.55   0.121    -.6036942    .0706803
                    fen_hosp |  -.1165461   .0939856    -1.24   0.215    -.3007545    .0676622
             anemia_cbl_hosp |  -.3010568   .4337447    -0.69   0.488    -1.151181    .5490673
             anemia_def_hosp |   .1598954    .167311     0.96   0.339    -.1680281    .4878189
                   etoh_hosp |  -.1117691   .1710962    -0.65   0.514    -.4471114    .2235733
                     chf_ccs |  -.3105007   .1982743    -1.57   0.117    -.6991113    .0781098
              septicemia_ccs |   .2221519   .1647118     1.35   0.177    -.1006773     .544981
               pneumonia_ccs |    -.44363   .2072478    -2.14   0.032    -.8498282   -.0374318
                     aud_ccs |  -.5703071   .4066783    -1.40   0.161    -1.367382    .2267676
          cornary_athero_ccs |  -1.247368   .3771517    -3.31   0.001    -1.986572   -.5081644
             cardiac_dys_ccs |  -.5183285   .3647854    -1.42   0.155    -1.233295    .1966377
                    copd_ccs |  -.3387731   .1653931    -2.05   0.041    -.6629376   -.0146086
            resp_failure_ccs |   .1949128   .1469497     1.33   0.185    -.0931034    .4829289
                    skin_ccs |   .2017231   .4670592     0.43   0.666    -.7136962    1.117142
                  device_ccs |   .0905614   .4567412     0.20   0.843    -.8046348    .9857576
                surgical_ccs |   .0517931   .4976362     0.10   0.917     -.923556    1.027142
                   osteo_ccs |    .352823   .6534942     0.54   0.589    -.9280021    1.633648
           diabetes_comp_ccs |  -.4063924   .3419912    -1.19   0.235    -1.076683    .2638981
                 urinary_ccs |   .4553151   .3532729     1.29   0.197    -.2370871    1.147717
                   renal_ccs |   .3201001   .2921263     1.10   0.273     -.252457    .8926571
              chest_pain_ccs |   -.212563   .4514444    -0.47   0.638    -1.097378    .6722517
               cognitive_ccs |  -.7745608   1.018209    -0.76   0.447    -2.770213    1.221091
                     ami_ccs |  -.5189767   .4095071    -1.27   0.205    -1.321596    .2836425
                     acd_ccs |   .0498541   .5568189     0.09   0.929    -1.041491    1.141199
                    back_ccs |  -.8395272   1.055497    -0.80   0.426    -2.908263    1.229208
                      o2_lpm |  -.0378692   .0205353    -1.84   0.065    -.0781177    .0023793
                       _cons |  -4.207124   69.10404    -0.06   0.951    -139.6485    131.2343
----------------------------------------------------------------------------------------------

. 
. margins hispanic_vwhite, at(spo2=(92(1)100)) 

Predictive margins                              Number of obs     =      4,279
Model VCE    : Robust

Expression   : Pr(sao2_less88), predict()

1._at        : spo2_value      =          92

2._at        : spo2_value      =          93

3._at        : spo2_value      =          94

4._at        : spo2_value      =          95

5._at        : spo2_value      =          96

6._at        : spo2_value      =          97

7._at        : spo2_value      =          98

8._at        : spo2_value      =          99

9._at        : spo2_value      =         100

-------------------------------------------------------------------------------------
                    |            Delta-method
                    |     Margin   Std. Err.      z    P>|z|     [95% Conf. Interval]
--------------------+----------------------------------------------------------------
_at#hispanic_vwhite |
               1 0  |   .1859252   .0169274    10.98   0.000     .1527482    .2191022
               1 1  |   .2122612    .052683     4.03   0.000     .1090044     .315518
               2 0  |   .1779117   .0104994    16.94   0.000     .1573333      .19849
               2 1  |   .2034072   .0416378     4.89   0.000     .1217985    .2850158
               3 0  |   .1698951   .0079195    21.45   0.000     .1543733     .185417
               3 1  |   .1945252   .0333801     5.83   0.000     .1291013    .2599491
               4 0  |   .1619021   .0078285    20.68   0.000     .1465584    .1772457
               4 1  |   .1856444   .0277161     6.70   0.000     .1313218     .239967
               5 0  |   .1539586   .0079715    19.31   0.000     .1383347    .1695825
               5 1  |    .176794   .0244509     7.23   0.000      .128871     .224717
               6 0  |   .1460904    .007616    19.18   0.000     .1311634    .1610175
               6 1  |   .1680028   .0233874     7.18   0.000     .1221644    .2138412
               7 0  |   .1383223   .0074142    18.66   0.000     .1237908    .1528539
               7 1  |   .1592992   .0243081     6.55   0.000     .1116562    .2069421
               8 0  |   .1306783   .0088387    14.78   0.000     .1133549    .1480018
               8 1  |   .1507107   .0269628     5.59   0.000     .0978647    .2035567
               9 0  |   .1231811   .0125316     9.83   0.000     .0986195    .1477426
               9 1  |    .142264   .0310795     4.58   0.000     .0813493    .2031788
-------------------------------------------------------------------------------------

. marginsplot , name(occult2racecat, replace) ///
>                                 recast(line) recastci(rarea) ///
>                                 graphregion(color(white)) plotregion(color(white)) ///
>                                 title("2 Minute Interval", color(black) size(medsmall))         ///
>                                 xtitle("Pulse Oximetry", size(small) margin(medium))            ///
>                                 ytitle("Probability of Occult Hypoxemia", size(small)) ///
>                                 ylabel(0(.1).5, labsize(small) angle(0))        ///
>                                 xlabel(, labsize(small))                ///
>                                 plot1opts(lpattern("--"))  ///
>                                 plot2opts(lpattern("--"))  ///
>                                 legend(off)     

  Variables that uniquely identify margins: spo2_value hispanic_vwhite

. 
.         *graph save "occult2racecat" "Figures\Fig2_2min_hispanic_20220309.gph", replace
.                         
. 
. margins hispanic_vwhite, at(spo2=(92(1)100)) contrast

Contrasts of predictive margins                 Number of obs     =      4,279
Model VCE    : Robust

Expression   : Pr(sao2_less88), predict()

1._at        : spo2_value      =          92

2._at        : spo2_value      =          93

3._at        : spo2_value      =          94

4._at        : spo2_value      =          95

5._at        : spo2_value      =          96

6._at        : spo2_value      =          97

7._at        : spo2_value      =          98

8._at        : spo2_value      =          99

9._at        : spo2_value      =         100

-------------------------------------------------------
                    |         df        chi2     P>chi2
--------------------+----------------------------------
hispanic_vwhite@_at |
                 1  |          1        0.26     0.6109
                 2  |          1        0.36     0.5473
                 3  |          1        0.52     0.4725
                 4  |          1        0.72     0.3970
                 5  |          1        0.88     0.3469
                 6  |          1        0.87     0.3503
                 7  |          1        0.69     0.4051
                 8  |          1        0.49     0.4817
                 9  |          1        0.35     0.5558
             Joint  |          4        0.91     0.9225
-------------------------------------------------------

. marginsplot, name(occult2hispcontrast, replace)                                                         ///
>                          recast(line) plot1opts(lcolor(gs8))            ///
>                          ciopt(color(black%20)) recastci(rarea)         ///
>                          graphregion(color(white)) plotregion(color(white)) ///
>                          title("2 Minute Interval" , size(medsmall) color(black))               ///
>                          xtitle("Pulse Oximetry" , size(small) margin(medium))          ///
>                          ytitle("Racial Difference in Probability of Occult Hypoxemia", size(small)) ///
>                          ylabel(-0.1(0.05)0.15, labsize(small) angle(0))        ///
>                          xlabel(, labsize(small))               

  Variables that uniquely identify margins: spo2_value

.         
.         *graph save "occult2hispcontrast" "igures\Fig2_2min_contrast_hisp_20220309.gph", replace
. 
. margins , at(hispanic_vwhite==1) at(hispanic_vwhite==0) post //17.68, 15.4

Predictive margins                              Number of obs     =      4,279
Model VCE    : Robust

Expression   : Pr(sao2_less88), predict()

1._at        : hispanic_vwhite =           1

2._at        : hispanic_vwhite =           0

------------------------------------------------------------------------------
             |            Delta-method
             |     Margin   Std. Err.      z    P>|z|     [95% Conf. Interval]
-------------+----------------------------------------------------------------
         _at |
          1  |   .1768483    .023761     7.44   0.000     .1302776    .2234191
          2  |    .154073    .005722    26.93   0.000     .1428581    .1652879
------------------------------------------------------------------------------

. matlist e(b)

             |         1.         2.
             |       _at        _at 
-------------+----------------------
          y1 |  .1768483    .154073 

. lincom _b[2._at] - _b[1._at]    // -0.023 (p=0.353)

 ( 1)  - 1bn._at + 2._at = 0

------------------------------------------------------------------------------
             |      Coef.   Std. Err.      z    P>|z|     [95% Conf. Interval]
-------------+----------------------------------------------------------------
         (1) |  -.0227753   .0245338    -0.93   0.353    -.0708607    .0253101
------------------------------------------------------------------------------

. 
. 
. graph combine occult2racecat occult5racecat occult10racecat, ///
>                                 rows(1) fysize(50) iscale(0.5) imargin(2 2 2 2) graphregion(color(white)) 

.                                 
. graph combine occult2hispcontrast occult5hispcontrast occult10hispcontrast, ///
>                                 rows(1) fysize(50) iscale(0.55) imargin(1 1 1 1) graphregion(color(white)) ///
>                                 name(combine, replace)

. 
.                                 
. 
. ********************************************************************************
. * NOTE: Below are same models as above, but switching order of hispanic and  
. * white for better clarity in figure
. ********************************************************************************
. 
. *---------------------
. * 10 Minute Interval            
. *---------------------
. 
. local diagnoses                         ///
>                                 chf_ccs septicemia_ccs pneumonia_ccs                                                    ///
>                                 aud_ccs cornary_athero_ccs cardiac_dys_ccs copd_ccs                     ///
>                                 resp_failure_ccs skin_ccs device_ccs surgical_ccs osteo_ccs             ///
>                                 diabetes_comp_ccs urinary_ccs renal_ccs chest_pain_ccs                  ///
>                                 cognitive_ccs ami_ccs acd_ccs back_ccs

. 
. local comorbid                                                                                                                                  ///
>                                 chf_hosp cardic_arrhym_hosp                                                                     ///
>                                 valvular_d2_hosp pulm_circ_hosp pvd_hosp paralysis_hosp                 ///
>                                 neuro_hosp pulm_hosp dm_uncomp_hosp drug_hosp psychoses_hosp    ///
>                                 depression_hosp htn_hosp dm_comp_hosp hypothyroid_hosp                  ///
>                                 renal_hosp liver_hosp pud_hosp ah_hosp lymphoma_hosp                    ///
>                                 cancer_met_hosp cancer_nonmet_hosp ra_hosp coag_hosp                    ///
>                                 obesity_hosp wtloss_hosp fen_hosp anemia_cbl_hosp                               ///
>                                 anemia_def_hosp etoh_hosp

. 
. logit sao2_less88 i.white_vhispanic##c.spo2_value c.spo2_value#c.spo2_value     ///
>                                         age male `comorbid' `diagnoses' o2_lpm if spo2_value>=92 , vce(cluster patienticn)      or

Iteration 0:   log pseudolikelihood = -8494.3024  
Iteration 1:   log pseudolikelihood = -8334.8281  
Iteration 2:   log pseudolikelihood = -8329.0011  
Iteration 3:   log pseudolikelihood = -8328.9617  
Iteration 4:   log pseudolikelihood = -8328.9617  

Logistic regression                             Number of obs     =     19,623
                                                Wald chi2(57)     =     307.98
                                                Prob > chi2       =     0.0000
Log pseudolikelihood = -8328.9617               Pseudo R2         =     0.0195

                                        (Std. Err. adjusted for 17,029 clusters in patienticn)
----------------------------------------------------------------------------------------------
                             |               Robust
                 sao2_less88 | Odds Ratio   Std. Err.      z    P>|z|     [95% Conf. Interval]
-----------------------------+----------------------------------------------------------------
           1.white_vhispanic |    .001771    .005025    -2.23   0.026     6.81e-06    .4606272
                  spo2_value |    .177076   .1184826    -2.59   0.010     .0477107    .6572095
                             |
white_vhispanic#c.spo2_value |
                          1  |   1.066452   .0313695     2.19   0.029     1.006708    1.129742
                             |
   c.spo2_value#c.spo2_value |   1.008386   .0034993     2.41   0.016      1.00155    1.015267
                             |
                         age |   .9917267   .0021389    -3.85   0.000     .9875435    .9959277
                        male |   .9424804   .1050861    -0.53   0.595     .7574671    1.172684
                    chf_hosp |   1.164625   .0599819     2.96   0.003     1.052802    1.288326
          cardic_arrhym_hosp |   1.031399   .0486278     0.66   0.512     .9403609     1.13125
            valvular_d2_hosp |   1.032932   .0791058     0.42   0.672     .8889629    1.200218
              pulm_circ_hosp |   .9427565   .0706964    -0.79   0.432     .8138957    1.092019
                    pvd_hosp |   .9955125   .0639695    -0.07   0.944     .8777085    1.129128
              paralysis_hosp |   .9108379   .1634288    -0.52   0.603     .6407856    1.294701
                  neuro_hosp |   .9193655   .0601012    -1.29   0.198     .8088035    1.045041
                   pulm_hosp |   .8754535    .041743    -2.79   0.005     .7973453    .9612131
              dm_uncomp_hosp |   .9840774   .0499973    -0.32   0.752     .8908055    1.087115
                   drug_hosp |   .9238686   .1001841    -0.73   0.465     .7469751    1.142653
              psychoses_hosp |   1.030507   .1146288     0.27   0.787     .8286424    1.281547
             depression_hosp |    1.04921   .0561638     0.90   0.370     .9447092    1.165271
                    htn_hosp |   1.075043   .0513587     1.51   0.130     .9789507    1.180567
                dm_comp_hosp |   1.137857   .0674957     2.18   0.029     1.012968    1.278143
            hypothyroid_hosp |   .9752754   .0647927    -0.38   0.706     .8562045    1.110905
                  renal_hosp |   1.187745   .0623055     3.28   0.001     1.071696     1.31636
                  liver_hosp |   1.058294   .0803462     0.75   0.455     .9119741    1.228089
                    pud_hosp |    1.01432   .2375494     0.06   0.952     .6409545    1.605176
                     ah_hosp |   .7274152   .2478159    -0.93   0.350     .3730739    1.418306
               lymphoma_hosp |   1.150906    .186094     0.87   0.385     .8383132     1.58006
             cancer_met_hosp |   .9920914   .1281619    -0.06   0.951     .7701769    1.277947
          cancer_nonmet_hosp |   .8404714   .0673492    -2.17   0.030     .7183134    .9834039
                     ra_hosp |   1.012763   .1482002     0.09   0.931     .7602376    1.349169
                   coag_hosp |   1.149738   .0924268     1.74   0.083     .9821352    1.345942
                obesity_hosp |   1.003437   .0628488     0.05   0.956      .887516    1.134498
                 wtloss_hosp |    .941463   .0723493    -0.78   0.432     .8098234    1.094501
                    fen_hosp |   .9951383   .0442843    -0.11   0.913     .9120201    1.085832
             anemia_cbl_hosp |   .8532568   .1976105    -0.69   0.493     .5419326    1.343427
             anemia_def_hosp |   1.170494   .0901958     2.04   0.041     1.006416    1.361323
                   etoh_hosp |   .8932259   .0740613    -1.36   0.173     .7592495    1.050844
                     chf_ccs |   .8832795   .0833074    -1.32   0.188      .734203    1.062625
              septicemia_ccs |     1.1445   .0912961     1.69   0.091     .9788492    1.338183
               pneumonia_ccs |    .779473   .0714843    -2.72   0.007     .6512364     .932961
                     aud_ccs |   1.047205   .1763981     0.27   0.784     .7527486    1.456847
          cornary_athero_ccs |   .2910854   .0583504    -6.16   0.000     .1965125    .4311721
             cardiac_dys_ccs |   .9368377   .1517647    -0.40   0.687     .6819812    1.286934
                    copd_ccs |    .765725   .0598714    -3.41   0.001     .6569284    .8925398
            resp_failure_ccs |   1.209552   .0840694     2.74   0.006      1.05551    1.386076
                    skin_ccs |   .9224727   .2102101    -0.35   0.723       .59018    1.441858
                  device_ccs |   1.377474   .2872199     1.54   0.125     .9153723    2.072856
                surgical_ccs |   1.738923   .3694043     2.60   0.009      1.14672     2.63696
                   osteo_ccs |   .7427503   .2582621    -0.86   0.392     .3757259    1.468299
           diabetes_comp_ccs |   1.040272    .164254     0.25   0.803     .7633893     1.41758
                 urinary_ccs |   1.089755    .206911     0.45   0.651     .7511246    1.581051
                   renal_ccs |   1.155056   .1783951     0.93   0.351     .8533696    1.563395
              chest_pain_ccs |   1.187083    .227411     0.90   0.371     .8154835    1.728012
               cognitive_ccs |    1.11469   .3584784     0.34   0.736     .5934883    2.093611
                     ami_ccs |   .7023117   .1441283    -1.72   0.085      .469728    1.050058
                     acd_ccs |   .9535431   .2688247    -0.17   0.866     .5487417    1.656963
                    back_ccs |     .79797   .3071275    -0.59   0.558     .3752935    1.696688
                      o2_lpm |   .9926608   .0083541    -0.88   0.381     .9764214     1.00917
                       _cons |   2.07e+38   6.69e+39     2.73   0.006     6.83e+10    6.29e+65
----------------------------------------------------------------------------------------------
Note: _cons estimates baseline odds.

. 
. margins white_vhispanic, at(spo2=(92(1)100)) 

Predictive margins                              Number of obs     =     19,623
Model VCE    : Robust

Expression   : Pr(sao2_less88), predict()

1._at        : spo2_value      =          92

2._at        : spo2_value      =          93

3._at        : spo2_value      =          94

4._at        : spo2_value      =          95

5._at        : spo2_value      =          96

6._at        : spo2_value      =          97

7._at        : spo2_value      =          98

8._at        : spo2_value      =          99

9._at        : spo2_value      =         100

-------------------------------------------------------------------------------------
                    |            Delta-method
                    |     Margin   Std. Err.      z    P>|z|     [95% Conf. Interval]
--------------------+----------------------------------------------------------------
_at#white_vhispanic |
               1 0  |    .276331   .0304367     9.08   0.000     .2166761    .3359859
               1 1  |   .2021946    .008131    24.87   0.000     .1862581    .2181311
               2 0  |    .241289   .0230058    10.49   0.000     .1961985    .2863796
               2 1  |   .1835007   .0049646    36.96   0.000     .1737704    .1932311
               3 0  |   .2120852   .0176218    12.04   0.000      .177547    .2466233
               3 1  |   .1684523   .0038227    44.07   0.000     .1609599    .1759447
               4 0  |    .188011   .0139804    13.45   0.000     .1606099    .2154121
               4 1  |   .1565571   .0037543    41.70   0.000     .1491989    .1639154
               5 0  |   .1683588   .0117939    14.28   0.000     .1452432    .1914744
               5 1  |   .1474087   .0037544    39.26   0.000     .1400502    .1547671
               6 0  |   .1524791   .0108326    14.08   0.000     .1312475    .1737107
               6 1  |   .1406858   .0035876    39.21   0.000     .1336541    .1477174
               7 0  |   .1398083    .010915    12.81   0.000     .1184152    .1612014
               7 1  |    .136149   .0036045    37.77   0.000     .1290842    .1432137
               8 0  |   .1298774   .0118878    10.93   0.000     .1065777    .1531771
               8 1  |   .1336354   .0045098    29.63   0.000     .1247964    .1424745
               9 0  |   .1223105   .0136345     8.97   0.000     .0955873    .1490336
               9 1  |   .1330547    .006673    19.94   0.000     .1199759    .1461335
-------------------------------------------------------------------------------------

. marginsplot , name(occult10racecat, replace) ///
>                                 recast(line) recastci(rarea) ///
>                                 graphregion(color(white)) plotregion(color(white)) ///
>                                 title("10 Minute Interval", color(black) size(medsmall))                ///
>                                 xtitle("Pulse Oximetry", size(small) margin(medium))            ///
>                                 ytitle("")              ///
>                                 ylabel(0(.1).5, labsize(small) angle(0))        ///
>                                 xlabel(, labsize(small))                ///
>                                 plot1opts(lpattern("--") lcolor(maroon) fcolor(maroon))  ///
>                                 plot2opts(lpattern("--") lcolor(navy) fcolor(navy))  ///
>                                 ci1opts(recast(rarea) color(maroon))  ///
>                                 ci2opts(recast(rarea) color(navy)) ///
>                                 legend(off) ///
>                                 note("Hispanic" "White", position(3) ring(0) size(small) margin(medsmall)) 

  Variables that uniquely identify margins: spo2_value white_vhispanic

.         
. *---------------------
. * 5 Minute Interval             
. *---------------------
. 
. local diagnoses                         ///
>                                 chf_ccs septicemia_ccs pneumonia_ccs                                                    ///
>                                 aud_ccs cornary_athero_ccs cardiac_dys_ccs copd_ccs                     ///
>                                 resp_failure_ccs skin_ccs device_ccs surgical_ccs osteo_ccs             ///
>                                 diabetes_comp_ccs urinary_ccs renal_ccs chest_pain_ccs                  ///
>                                 cognitive_ccs ami_ccs acd_ccs back_ccs

. 
. local comorbid                                                                                                                                  ///
>                                 chf_hosp cardic_arrhym_hosp                                                                     ///
>                                 valvular_d2_hosp pulm_circ_hosp pvd_hosp paralysis_hosp                 ///
>                                 neuro_hosp pulm_hosp dm_uncomp_hosp drug_hosp psychoses_hosp    ///
>                                 depression_hosp htn_hosp dm_comp_hosp hypothyroid_hosp                  ///
>                                 renal_hosp liver_hosp pud_hosp ah_hosp lymphoma_hosp                    ///
>                                 cancer_met_hosp cancer_nonmet_hosp ra_hosp coag_hosp                    ///
>                                 obesity_hosp wtloss_hosp fen_hosp anemia_cbl_hosp                               ///
>                                 anemia_def_hosp etoh_hosp

. 
. logit sao2_less88 i.white_vhispanic##c.spo2_value c.spo2_value#c.spo2_value     ///
>                                         age male `comorbid' `diagnoses' o2_lpm if spo2_value>=92 & sao2_spo2_5min_ind==1 , vce(cluster patienticn)      

Iteration 0:   log pseudolikelihood = -4444.9532  
Iteration 1:   log pseudolikelihood = -4332.3632  
Iteration 2:   log pseudolikelihood = -4328.4163  
Iteration 3:   log pseudolikelihood = -4328.3907  
Iteration 4:   log pseudolikelihood = -4328.3907  

Logistic regression                             Number of obs     =     10,291
                                                Wald chi2(57)     =     223.97
                                                Prob > chi2       =     0.0000
Log pseudolikelihood = -4328.3907               Pseudo R2         =     0.0262

                                         (Std. Err. adjusted for 9,461 clusters in patienticn)
----------------------------------------------------------------------------------------------
                             |               Robust
                 sao2_less88 |      Coef.   Std. Err.      z    P>|z|     [95% Conf. Interval]
-----------------------------+----------------------------------------------------------------
           1.white_vhispanic |  -4.356201   3.884771    -1.12   0.262    -11.97021     3.25781
                  spo2_value |  -1.772041   .9272305    -1.91   0.056    -3.589379    .0452971
                             |
white_vhispanic#c.spo2_value |
                          1  |   .0428175   .0401796     1.07   0.287    -.0359331     .121568
                             |
   c.spo2_value#c.spo2_value |   .0086651   .0048033     1.80   0.071    -.0007492    .0180795
                             |
                         age |  -.0075271   .0028568    -2.63   0.008    -.0131263   -.0019278
                        male |  -.0534667   .1519532    -0.35   0.725    -.3512895    .2443561
                    chf_hosp |   .1233386   .0691745     1.78   0.075    -.0122409     .258918
          cardic_arrhym_hosp |   .0676487   .0641377     1.05   0.292    -.0580588    .1933563
            valvular_d2_hosp |   .1142076   .0997436     1.15   0.252    -.0812863    .3097015
              pulm_circ_hosp |  -.2013143   .1035811    -1.94   0.052    -.4043295    .0017009
                    pvd_hosp |  -.0242833   .0880516    -0.28   0.783    -.1968613    .1482946
              paralysis_hosp |  -.3399996   .2442009    -1.39   0.164    -.8186245    .1386254
                  neuro_hosp |   .0194064   .0869011     0.22   0.823    -.1509166    .1897293
                   pulm_hosp |  -.0817961   .0639378    -1.28   0.201    -.2071119    .0435196
              dm_uncomp_hosp |  -.0984165   .0703128    -1.40   0.162    -.2362271    .0393941
                   drug_hosp |   .0030674   .1417658     0.02   0.983    -.2747884    .2809232
              psychoses_hosp |   -.127417   .1589397    -0.80   0.423     -.438933     .184099
             depression_hosp |   .0476179   .0740264     0.64   0.520    -.0974713     .192707
                    htn_hosp |   .1478834    .065718     2.25   0.024     .0190786    .2766882
                dm_comp_hosp |   .1800956   .0803889     2.24   0.025     .0225362     .337655
            hypothyroid_hosp |   .0816985   .0880348     0.93   0.353    -.0908465    .2542435
                  renal_hosp |    .233523   .0706498     3.31   0.001     .0950519     .371994
                  liver_hosp |   .0674039   .1059479     0.64   0.525    -.1402502     .275058
                    pud_hosp |    .531201   .2974732     1.79   0.074    -.0518357    1.114238
                     ah_hosp |  -.1217437   .4366389    -0.28   0.780    -.9775403    .7340529
               lymphoma_hosp |   .0642111   .2187644     0.29   0.769    -.3645592    .4929814
             cancer_met_hosp |   .1260365   .1727367     0.73   0.466    -.2125213    .4645943
          cancer_nonmet_hosp |  -.3201708   .1144628    -2.80   0.005    -.5445139   -.0958278
                     ra_hosp |  -.0295074   .2069643    -0.14   0.887    -.4351499    .3761351
                   coag_hosp |   .1913949   .1069338     1.79   0.073    -.0181915    .4009813
                obesity_hosp |  -.1043855   .0887004    -1.18   0.239    -.2782352    .0694641
                 wtloss_hosp |  -.0354605   .1033402    -0.34   0.731    -.2380036    .1670827
                    fen_hosp |  -.0434137   .0609345    -0.71   0.476    -.1628432    .0760157
             anemia_cbl_hosp |  -.2597208    .322408    -0.81   0.420    -.8916289    .3721873
             anemia_def_hosp |   .1329557   .1058804     1.26   0.209    -.0745661    .3404774
                   etoh_hosp |  -.1114039    .114015    -0.98   0.329    -.3348692    .1120613
                     chf_ccs |  -.1339342   .1299284    -1.03   0.303    -.3885892    .1207207
              septicemia_ccs |   .2619262   .1053852     2.49   0.013     .0553749    .4684774
               pneumonia_ccs |  -.3956439   .1327756    -2.98   0.003    -.6558794   -.1354085
                     aud_ccs |   -.224508   .2444893    -0.92   0.358    -.7036984    .2546823
          cornary_athero_ccs |  -1.129853   .2613502    -4.32   0.000     -1.64209   -.6176157
             cardiac_dys_ccs |   .0178063   .2085842     0.09   0.932    -.3910112    .4266238
                    copd_ccs |  -.3043653   .1072255    -2.84   0.005    -.5145234   -.0942071
            resp_failure_ccs |   .3106989   .0939914     3.31   0.001     .1264792    .4949186
                    skin_ccs |    .065942   .3112874     0.21   0.832      -.54417    .6760541
                  device_ccs |   .2703967    .280848     0.96   0.336    -.2800553    .8208486
                surgical_ccs |   .2601494   .3026054     0.86   0.390    -.3329463     .853245
                   osteo_ccs |  -.1458102   .4524142    -0.32   0.747    -1.032526    .7409053
           diabetes_comp_ccs |  -.0770804   .2179291    -0.35   0.724    -.5042136    .3500527
                 urinary_ccs |   .2236635   .2625803     0.85   0.394    -.2909845    .7383115
                   renal_ccs |    .073648    .219552     0.34   0.737     -.356666    .5039619
              chest_pain_ccs |   .2026517   .2562363     0.79   0.429    -.2995621    .7048656
               cognitive_ccs |    .021428   .4403996     0.05   0.961    -.8417393    .8845954
                     ami_ccs |  -.4629852   .2719237    -1.70   0.089    -.9959458    .0699755
                     acd_ccs |   .2198612     .37791     0.58   0.561    -.5208287    .9605511
                    back_ccs |  -.4819381    .599165    -0.80   0.421     -1.65628    .6924036
                      o2_lpm |  -.0101461   .0116362    -0.87   0.383    -.0329527    .0126606
                       _cons |   89.18417   44.79202     1.99   0.046     1.393428    176.9749
----------------------------------------------------------------------------------------------

. 
. margins white_vhispanic                                 

Predictive margins                              Number of obs     =     10,291
Model VCE    : Robust

Expression   : Pr(sao2_less88), predict()

---------------------------------------------------------------------------------
                |            Delta-method
                |     Margin   Std. Err.      z    P>|z|     [95% Conf. Interval]
----------------+----------------------------------------------------------------
white_vhispanic |
             0  |   .1889669   .0171262    11.03   0.000     .1554001    .2225336
             1  |   .1532722   .0036786    41.67   0.000     .1460622    .1604822
---------------------------------------------------------------------------------

. margins white_vhispanic, at(spo2=(92(1)100)) 

Predictive margins                              Number of obs     =     10,291
Model VCE    : Robust

Expression   : Pr(sao2_less88), predict()

1._at        : spo2_value      =          92

2._at        : spo2_value      =          93

3._at        : spo2_value      =          94

4._at        : spo2_value      =          95

5._at        : spo2_value      =          96

6._at        : spo2_value      =          97

7._at        : spo2_value      =          98

8._at        : spo2_value      =          99

9._at        : spo2_value      =         100

-------------------------------------------------------------------------------------
                    |            Delta-method
                    |     Margin   Std. Err.      z    P>|z|     [95% Conf. Interval]
--------------------+----------------------------------------------------------------
_at#white_vhispanic |
               1 0  |   .2751508   .0425956     6.46   0.000      .191665    .3586365
               1 1  |   .2017935   .0112811    17.89   0.000     .1796828    .2239041
               2 0  |   .2435868    .032426     7.51   0.000     .1800329    .3071407
               2 1  |   .1826426   .0067367    27.11   0.000     .1694389    .1958463
               3 0  |   .2173769   .0249594     8.71   0.000     .1684573    .2662965
               3 1  |   .1672595   .0050313    33.24   0.000     .1573983    .1771206
               4 0  |   .1958772   .0197877     9.90   0.000     .1570941    .2346604
               4 1  |   .1551271   .0049285    31.48   0.000     .1454673    .1647868
               5 0  |   .1784679   .0165611    10.78   0.000     .1460087     .210927
               5 1  |   .1458184   .0049615    29.39   0.000     .1360939    .1555428
               6 0  |    .164594   .0150506    10.94   0.000     .1350953    .1940926
               6 1  |   .1389964   .0047482    29.27   0.000     .1296901    .1483028
               7 0  |   .1537849   .0151195    10.17   0.000     .1241512    .1834186
               7 1  |   .1344107   .0047435    28.34   0.000     .1251136    .1437077
               8 0  |   .1456596   .0166449     8.75   0.000     .1130362    .1782831
               8 1  |   .1318912    .005921    22.28   0.000     .1202863    .1434961
               9 0  |   .1399255   .0195047     7.17   0.000     .1016969     .178154
               9 1  |   .1313444    .008815    14.90   0.000     .1140674    .1486214
-------------------------------------------------------------------------------------

. marginsplot , name(occult5racecat, replace) ///
>                                 recast(line) recastci(rarea) ///
>                                 graphregion(color(white)) plotregion(color(white)) ///
>                                 title("5 Minute Interval", color(black) size(medsmall))         ///
>                                 xtitle("Pulse Oximetry", size(small) margin(medium))            ///
>                                 ytitle("") ///
>                                 ylabel(0(.1).5, labsize(small) angle(0))        ///
>                                 xlabel(, labsize(small))                ///
>                                 plot1opts(lpattern("--") lcolor(maroon) fcolor(maroon))  ///
>                                 plot2opts(lpattern("--") lcolor(navy) fcolor(navy))  ///
>                                 ci1opts(recast(rarea) color(maroon))  ///
>                                 ci2opts(recast(rarea) color(navy)) ///
>                                 legend(off) ///
>                                 note("Hispanic" "White", position(3) ring(0) size(small) margin(medsmall)) 

  Variables that uniquely identify margins: spo2_value white_vhispanic

.         
. 
. *------------------------------
. * 2 min sensitivity analysis 
. *------------------------------
. 
. local diagnoses                         ///
>                                 chf_ccs septicemia_ccs pneumonia_ccs                                                    ///
>                                 aud_ccs cornary_athero_ccs cardiac_dys_ccs copd_ccs                     ///
>                                 resp_failure_ccs skin_ccs device_ccs surgical_ccs osteo_ccs             ///
>                                 diabetes_comp_ccs urinary_ccs renal_ccs chest_pain_ccs                  ///
>                                 cognitive_ccs ami_ccs acd_ccs back_ccs

. 
. local comorbid                                                                                                                                  ///
>                                 chf_hosp cardic_arrhym_hosp                                                                     ///
>                                 valvular_d2_hosp pulm_circ_hosp pvd_hosp paralysis_hosp                 ///
>                                 neuro_hosp pulm_hosp dm_uncomp_hosp drug_hosp psychoses_hosp    ///
>                                 depression_hosp htn_hosp dm_comp_hosp hypothyroid_hosp                  ///
>                                 renal_hosp liver_hosp pud_hosp ah_hosp lymphoma_hosp                    ///
>                                 cancer_met_hosp cancer_nonmet_hosp ra_hosp coag_hosp                    ///
>                                 obesity_hosp wtloss_hosp fen_hosp anemia_cbl_hosp                               ///
>                                 anemia_def_hosp etoh_hosp

. 
. logit sao2_less88 i.white_vhispanic##c.spo2_value c.spo2_value#c.spo2_value     ///
>                                         age male `comorbid' `diagnoses' o2_lpm if spo2_value>=92 & sao2_spo2_2min_ind==1 , vce(cluster patienticn)      

Iteration 0:   log pseudolikelihood = -1850.1337  
Iteration 1:   log pseudolikelihood = -1785.2023  
Iteration 2:   log pseudolikelihood = -1782.3025  
Iteration 3:   log pseudolikelihood = -1782.2868  
Iteration 4:   log pseudolikelihood = -1782.2868  

Logistic regression                             Number of obs     =      4,279
                                                Wald chi2(57)     =     133.83
                                                Prob > chi2       =     0.0000
Log pseudolikelihood = -1782.2868               Pseudo R2         =     0.0367

                                         (Std. Err. adjusted for 4,115 clusters in patienticn)
----------------------------------------------------------------------------------------------
                             |               Robust
                 sao2_less88 |      Coef.   Std. Err.      z    P>|z|     [95% Conf. Interval]
-----------------------------+----------------------------------------------------------------
           1.white_vhispanic |  -.1810794   5.926929    -0.03   0.976    -11.79765    11.43549
                  spo2_value |   .1258016   1.448367     0.09   0.931    -2.712945    2.964548
                             |
white_vhispanic#c.spo2_value |
                          1  |   .0001061    .061425     0.00   0.999    -.1202846    .1204968
                             |
   c.spo2_value#c.spo2_value |  -.0009815   .0074978    -0.13   0.896     -.015677    .0137139
                             |
                         age |  -.0095684   .0045256    -2.11   0.034    -.0184383   -.0006984
                        male |  -.0355397   .2292081    -0.16   0.877    -.4847793    .4136999
                    chf_hosp |   .2430274   .1071982     2.27   0.023     .0329227    .4531321
          cardic_arrhym_hosp |   .0447294   .0977472     0.46   0.647    -.1468514    .2363103
            valvular_d2_hosp |   .1450467   .1527674     0.95   0.342     -.154372    .4444653
              pulm_circ_hosp |  -.2713523   .1604354    -1.69   0.091    -.5857999    .0430954
                    pvd_hosp |  -.0415228   .1340969    -0.31   0.757     -.304348    .2213023
              paralysis_hosp |  -.9162213   .4535325    -2.02   0.043    -1.805129   -.0273139
                  neuro_hosp |   .2068094   .1293969     1.60   0.110    -.0468039    .4604226
                   pulm_hosp |  -.0736739   .0980978    -0.75   0.453    -.2659421    .1185943
              dm_uncomp_hosp |   .0692433   .1052264     0.66   0.511    -.1369967    .2754833
                   drug_hosp |  -.2818939   .2356003    -1.20   0.232     -.743662    .1798742
              psychoses_hosp |  -.1032198   .2453626    -0.42   0.674    -.5841218    .3776821
             depression_hosp |   .0982413   .1139242     0.86   0.389     -.125046    .3215286
                    htn_hosp |   .2759211   .1046564     2.64   0.008     .0707984    .4810438
                dm_comp_hosp |   .2380054   .1243504     1.91   0.056    -.0057168    .4817277
            hypothyroid_hosp |   .1258338   .1353555     0.93   0.353     -.139458    .3911257
                  renal_hosp |   .0421452   .1139138     0.37   0.711    -.1811216    .2654121
                  liver_hosp |   .2422587   .1560537     1.55   0.121    -.0636009    .5481184
                    pud_hosp |   .9170428   .3982148     2.30   0.021     .1365562    1.697529
                     ah_hosp |  -.7930685   .7861886    -1.01   0.313     -2.33397    .7478329
               lymphoma_hosp |    .274595   .3158246     0.87   0.385    -.3444098    .8935999
             cancer_met_hosp |   .2936135    .262857     1.12   0.264    -.2215767    .8088038
          cancer_nonmet_hosp |  -.3799159   .1707338    -2.23   0.026     -.714548   -.0452838
                     ra_hosp |  -.4042385   .3660059    -1.10   0.269    -1.121597      .31312
                   coag_hosp |   .2805812   .1630203     1.72   0.085    -.0389327     .600095
                obesity_hosp |  -.1507707   .1368488    -1.10   0.271    -.4189894     .117448
                 wtloss_hosp |  -.2665069   .1720375    -1.55   0.121    -.6036942    .0706803
                    fen_hosp |  -.1165461   .0939856    -1.24   0.215    -.3007545    .0676622
             anemia_cbl_hosp |  -.3010568   .4337447    -0.69   0.488    -1.151181    .5490673
             anemia_def_hosp |   .1598954    .167311     0.96   0.339    -.1680281    .4878189
                   etoh_hosp |  -.1117691   .1710962    -0.65   0.514    -.4471114    .2235733
                     chf_ccs |  -.3105007   .1982743    -1.57   0.117    -.6991113    .0781098
              septicemia_ccs |   .2221519   .1647118     1.35   0.177    -.1006773     .544981
               pneumonia_ccs |    -.44363   .2072478    -2.14   0.032    -.8498282   -.0374318
                     aud_ccs |  -.5703071   .4066783    -1.40   0.161    -1.367382    .2267676
          cornary_athero_ccs |  -1.247368   .3771517    -3.31   0.001    -1.986572   -.5081644
             cardiac_dys_ccs |  -.5183285   .3647854    -1.42   0.155    -1.233295    .1966377
                    copd_ccs |  -.3387731   .1653931    -2.05   0.041    -.6629376   -.0146086
            resp_failure_ccs |   .1949128   .1469497     1.33   0.185    -.0931034    .4829289
                    skin_ccs |   .2017231   .4670592     0.43   0.666    -.7136962    1.117142
                  device_ccs |   .0905614   .4567412     0.20   0.843    -.8046348    .9857576
                surgical_ccs |   .0517931   .4976362     0.10   0.917     -.923556    1.027142
                   osteo_ccs |    .352823   .6534942     0.54   0.589    -.9280021    1.633648
           diabetes_comp_ccs |  -.4063924   .3419912    -1.19   0.235    -1.076683    .2638981
                 urinary_ccs |   .4553151   .3532729     1.29   0.197    -.2370871    1.147717
                   renal_ccs |   .3201001   .2921263     1.10   0.273     -.252457    .8926571
              chest_pain_ccs |   -.212563   .4514444    -0.47   0.638    -1.097378    .6722517
               cognitive_ccs |  -.7745608   1.018209    -0.76   0.447    -2.770213    1.221091
                     ami_ccs |  -.5189767   .4095071    -1.27   0.205    -1.321596    .2836425
                     acd_ccs |   .0498541   .5568189     0.09   0.929    -1.041491    1.141199
                    back_ccs |  -.8395272   1.055497    -0.80   0.426    -2.908263    1.229208
                      o2_lpm |  -.0378692   .0205353    -1.84   0.065    -.0781177    .0023793
                       _cons |  -4.026045   69.98396    -0.06   0.954    -141.1921      133.14
----------------------------------------------------------------------------------------------

. 
. margins white_vhispanic, at(spo2=(92(1)100)) 

Predictive margins                              Number of obs     =      4,279
Model VCE    : Robust

Expression   : Pr(sao2_less88), predict()

1._at        : spo2_value      =          92

2._at        : spo2_value      =          93

3._at        : spo2_value      =          94

4._at        : spo2_value      =          95

5._at        : spo2_value      =          96

6._at        : spo2_value      =          97

7._at        : spo2_value      =          98

8._at        : spo2_value      =          99

9._at        : spo2_value      =         100

-------------------------------------------------------------------------------------
                    |            Delta-method
                    |     Margin   Std. Err.      z    P>|z|     [95% Conf. Interval]
--------------------+----------------------------------------------------------------
_at#white_vhispanic |
               1 0  |   .2122612    .052688     4.03   0.000     .1089945    .3155279
               1 1  |   .1859252   .0169407    10.98   0.000      .152722    .2191284
               2 0  |   .2034072    .041644     4.88   0.000     .1217864    .2850279
               2 1  |   .1779117   .0105203    16.91   0.000     .1572922    .1985311
               3 0  |   .1945252   .0333877     5.83   0.000     .1290866    .2599638
               3 1  |   .1698951   .0079462    21.38   0.000     .1543208    .1854695
               4 0  |   .1856444   .0277249     6.70   0.000     .1313046    .2399842
               4 1  |   .1619021   .0078546    20.61   0.000     .1465074    .1772967
               5 0  |    .176794   .0244605     7.23   0.000     .1288523    .2247357
               5 1  |   .1539586    .007996    19.25   0.000     .1382868    .1696305
               6 0  |   .1680028   .0233969     7.18   0.000     .1221456      .21386
               6 1  |   .1460904   .0076403    19.12   0.000     .1311156    .1610652
               7 0  |   .1592992   .0243169     6.55   0.000      .111639    .2069593
               7 1  |   .1383223   .0074379    18.60   0.000     .1237444    .1529003
               8 0  |   .1507107   .0269702     5.59   0.000       .09785    .2035714
               8 1  |   .1306783   .0088574    14.75   0.000     .1133182    .1480385
               9 0  |    .142264   .0310857     4.58   0.000     .0813373    .2031908
               9 1  |   .1231811    .012544     9.82   0.000     .0985953    .1477669
-------------------------------------------------------------------------------------

. marginsplot , name(occult2racecat, replace) ///
>                                 recast(line) recastci(rarea) ///
>                                 graphregion(color(white)) plotregion(color(white)) ///
>                                 title("2 Minute Interval", color(black) size(medsmall))         ///
>                                 xtitle("Pulse Oximetry", size(small) margin(medium))            ///
>                                 ytitle("Probability of Occult Hypoxemia", size(small)) ///
>                                 ylabel(0(.1).5, labsize(small) angle(0))        ///
>                                 xlabel(, labsize(small))                ///
>                                 plot1opts(lpattern("--") lcolor(maroon) fcolor(maroon))  ///
>                                 plot2opts(lpattern("--") lcolor(navy) fcolor(navy))  ///
>                                 ci1opts(recast(rarea) color(maroon))  ///
>                                 ci2opts(recast(rarea) color(navy)) ///
>                                 legend(off) ///
>                                 note("Hispanic" "White", position(3) ring(0) size(small) margin(medsmall))      

  Variables that uniquely identify margins: spo2_value white_vhispanic

. 
. graph combine occult2racecat occult5racecat occult10racecat, ///
>                                 rows(1) fysize(50) iscale(0.5) imargin(2 2 2 2) graphregion(color(white)) ///
>                                 name(combineocculthisp)

. 
. *graph save "combineocculthisp" "Figures\Fig2_hispanic_20220311.gph"
. 
. 
. ********************************************************************************
. * Appendix 7: Probability of occult hypoxemia for Black and White patients. 
. *                         SpO2 values <=92 included in model 
. ********************************************************************************
. 
. *---------------------
. * 10 Min Interval
. *---------------------
. 
. local diagnoses                         ///
>                                 chf_ccs septicemia_ccs pneumonia_ccs                                                    ///
>                                 aud_ccs cornary_athero_ccs cardiac_dys_ccs copd_ccs                     ///
>                                 resp_failure_ccs skin_ccs device_ccs surgical_ccs osteo_ccs             ///
>                                 diabetes_comp_ccs urinary_ccs renal_ccs chest_pain_ccs                  ///
>                                 cognitive_ccs ami_ccs acd_ccs back_ccs

. 
. local comorbid                                                                                                                                  ///
>                                 chf_hosp cardic_arrhym_hosp                                                                     ///
>                                 valvular_d2_hosp pulm_circ_hosp pvd_hosp paralysis_hosp                 ///
>                                 neuro_hosp pulm_hosp dm_uncomp_hosp drug_hosp psychoses_hosp    ///
>                                 depression_hosp htn_hosp dm_comp_hosp hypothyroid_hosp                  ///
>                                 renal_hosp liver_hosp pud_hosp ah_hosp lymphoma_hosp                    ///
>                                 cancer_met_hosp cancer_nonmet_hosp ra_hosp coag_hosp                    ///
>                                 obesity_hosp wtloss_hosp fen_hosp anemia_cbl_hosp                               ///
>                                 anemia_def_hosp etoh_hosp

.                         
. logit sao2_less88 i.nhblack##c.spo2_value c.spo2_value#c.spo2_value     ///
>                                         age male `comorbid' `diagnoses' o2_lpm , vce(cluster patienticn)        or

Iteration 0:   log pseudolikelihood =  -13895.86  
Iteration 1:   log pseudolikelihood = -13449.227  
Iteration 2:   log pseudolikelihood = -13420.584  
Iteration 3:   log pseudolikelihood = -13420.245  
Iteration 4:   log pseudolikelihood = -13420.245  

Logistic regression                             Number of obs     =     28,416
                                                Wald chi2(57)     =     839.94
                                                Prob > chi2       =     0.0000
Log pseudolikelihood = -13420.245               Pseudo R2         =     0.0342

                                     (Std. Err. adjusted for 24,138 clusters in patienticn)
-------------------------------------------------------------------------------------------
                          |               Robust
              sao2_less88 | Odds Ratio   Std. Err.      z    P>|z|     [95% Conf. Interval]
--------------------------+----------------------------------------------------------------
                  nhblack |
                NH Black  |   .3630969   .3058515    -1.20   0.229     .0696659    1.892451
               spo2_value |   1.035168   .0802915     0.45   0.656     .8891776    1.205128
                          |
     nhblack#c.spo2_value |
                NH Black  |   1.014024    .008983     1.57   0.116     .9965695    1.031784
                          |
c.spo2_value#c.spo2_value |     .99927   .0004305    -1.70   0.090     .9984266    1.000114
                          |
                      age |   .9941533   .0017006    -3.43   0.001     .9908257     .997492
                     male |    .949395   .0794827    -0.62   0.535     .8057215    1.118688
                 chf_hosp |   1.092647   .0437648     2.21   0.027      1.01015    1.181881
       cardic_arrhym_hosp |   1.008023   .0374423     0.22   0.830     .9372447    1.084145
         valvular_d2_hosp |   1.012384   .0653819     0.19   0.849     .8920165    1.148994
           pulm_circ_hosp |   .9350518   .0517611    -1.21   0.225     .8389116     1.04221
                 pvd_hosp |   1.051303    .052968     0.99   0.321      .952449    1.160417
           paralysis_hosp |   1.119459   .1295502     0.98   0.330     .8922824    1.404475
               neuro_hosp |   .9503095   .0484856    -1.00   0.318     .8598764    1.050253
                pulm_hosp |   .9662653   .0358895    -0.92   0.356     .8984226    1.039231
           dm_uncomp_hosp |   1.024623   .0401659     0.62   0.535     .9488475     1.10645
                drug_hosp |    .939518   .0693451    -0.85   0.398     .8129775    1.085754
           psychoses_hosp |    1.02927   .0839366     0.35   0.724     .8772316     1.20766
          depression_hosp |    .983521   .0422146    -0.39   0.699     .9041666     1.06984
                 htn_hosp |   1.035361   .0389897     0.92   0.356     .9616941     1.11467
             dm_comp_hosp |   1.135334     .05317     2.71   0.007     1.035762    1.244478
         hypothyroid_hosp |   1.034682   .0565177     0.62   0.533     .9296326    1.151601
               renal_hosp |   1.133054   .0461367     3.07   0.002     1.046142    1.227186
               liver_hosp |   1.138811   .0654079     2.26   0.024     1.017566    1.274502
                 pud_hosp |   .8515889   .1685001    -0.81   0.417     .5778386    1.255028
                  ah_hosp |   .9757964   .1676075    -0.14   0.887     .6968716    1.366362
            lymphoma_hosp |   .9895259   .1330962    -0.08   0.938     .7602147    1.288006
          cancer_met_hosp |   .9438801   .0905075    -0.60   0.547      .782161    1.139036
       cancer_nonmet_hosp |   .8939134   .0542923    -1.85   0.065     .7935921    1.006917
                  ra_hosp |   1.029613   .1177879     0.26   0.799     .8228041    1.288403
                coag_hosp |   .9816902   .0672743    -0.27   0.787     .8583066    1.122811
             obesity_hosp |   .9973368   .0499251    -0.05   0.958     .9041324    1.100149
              wtloss_hosp |   1.007678   .0586746     0.13   0.895     .8989978    1.129497
                 fen_hosp |    .961172   .0336995    -1.13   0.259     .8973406    1.029544
          anemia_cbl_hosp |   1.051301   .1843965     0.29   0.775     .7454658    1.482608
          anemia_def_hosp |   1.024547    .063933     0.39   0.698     .9066001    1.157838
                etoh_hosp |   .9388461   .0579944    -1.02   0.307     .8317906     1.05968
                  chf_ccs |   .9146815    .067501    -1.21   0.227     .7915047    1.057027
           septicemia_ccs |    1.05143   .0675957     0.78   0.435     .9269517    1.192624
            pneumonia_ccs |   .8294739   .0566832    -2.74   0.006     .7254955    .9483546
                  aud_ccs |   1.041673   .1503471     0.28   0.777     .7850107    1.382252
       cornary_athero_ccs |   .5753813   .0875759    -3.63   0.000     .4269713    .7753769
          cardiac_dys_ccs |   1.155539   .1463362     1.14   0.254     .9015487    1.481084
                 copd_ccs |   .8615393   .0501911    -2.56   0.011      .768575    .9657482
         resp_failure_ccs |    1.19582   .0621687     3.44   0.001     1.079974    1.324093
                 skin_ccs |   .9676127   .1859066    -0.17   0.864      .663989    1.410075
               device_ccs |   1.277263   .2118897     1.48   0.140     .9227235    1.768028
             surgical_ccs |   1.459117    .253117     2.18   0.029     1.038556    2.049984
                osteo_ccs |   1.033471   .2566294     0.13   0.895     .6352277    1.681384
        diabetes_comp_ccs |   1.229151   .1413252     1.79   0.073     .9811511    1.539837
              urinary_ccs |   .8556405   .1397414    -0.95   0.340     .6212621    1.178441
                renal_ccs |    1.05841   .1398966     0.43   0.668     .8168559    1.371395
           chest_pain_ccs |   1.465734   .2191304     2.56   0.011     1.093449    1.964769
            cognitive_ccs |   .7820272    .212886    -0.90   0.366     .4586749    1.333333
                  ami_ccs |   .7828941   .1327517    -1.44   0.149     .5615245    1.091534
                  acd_ccs |   1.028249   .2262225     0.13   0.899     .6680782    1.582592
                 back_ccs |   .8568661   .2449304    -0.54   0.589     .4893299    1.500459
                   o2_lpm |   1.001313    .006364     0.21   0.836      .988917    1.013864
                    _cons |   8.425715   29.41021     0.61   0.541     .0090046    7884.087
-------------------------------------------------------------------------------------------
Note: _cons estimates baseline odds.

. margins nhblack //B=18.1; W=22.8

Predictive margins                              Number of obs     =     28,416
Model VCE    : Robust

Expression   : Pr(sao2_less88), predict()

------------------------------------------------------------------------------
             |            Delta-method
             |     Margin   Std. Err.      z    P>|z|     [95% Conf. Interval]
-------------+----------------------------------------------------------------
     nhblack |
   NH White  |   .1811845   .0027345    66.26   0.000     .1758249    .1865441
   NH Black  |   .2276512   .0060488    37.64   0.000     .2157957    .2395066
------------------------------------------------------------------------------

. margins , dydx(nhblack) 

Average marginal effects                        Number of obs     =     28,416
Model VCE    : Robust

Expression   : Pr(sao2_less88), predict()
dy/dx w.r.t. : 1.nhblack

------------------------------------------------------------------------------
             |            Delta-method
             |      dy/dx   Std. Err.      z    P>|z|     [95% Conf. Interval]
-------------+----------------------------------------------------------------
     nhblack |
   NH Black  |   .0464667   .0067503     6.88   0.000     .0332363     .059697
------------------------------------------------------------------------------
Note: dy/dx for factor levels is the discrete change from the base level.

.                 
. margins nhblack, at(spo2=(92(1)100)) 

Predictive margins                              Number of obs     =     28,416
Model VCE    : Robust

Expression   : Pr(sao2_less88), predict()

1._at        : spo2_value      =          92

2._at        : spo2_value      =          93

3._at        : spo2_value      =          94

4._at        : spo2_value      =          95

5._at        : spo2_value      =          96

6._at        : spo2_value      =          97

7._at        : spo2_value      =          98

8._at        : spo2_value      =          99

9._at        : spo2_value      =         100

------------------------------------------------------------------------------
             |            Delta-method
             |     Margin   Std. Err.      z    P>|z|     [95% Conf. Interval]
-------------+----------------------------------------------------------------
 _at#nhblack |
 1#NH White  |    .221894   .0040999    54.12   0.000     .2138583    .2299297
 1#NH Black  |   .2711783   .0088924    30.50   0.000     .2537495    .2886071
 2#NH White  |   .2051404   .0035442    57.88   0.000     .1981939    .2120868
 2#NH Black  |   .2545401   .0077213    32.97   0.000     .2394065    .2696736
 3#NH White  |   .1891152   .0031157    60.70   0.000     .1830085    .1952219
 3#NH Black  |   .2383202   .0067575    35.27   0.000     .2250758    .2515646
 4#NH White  |   .1738532   .0028759    60.45   0.000     .1682166    .1794899
 4#NH Black  |   .2225689   .0060508    36.78   0.000     .2107095    .2344282
 5#NH White  |   .1593804   .0028648    55.63   0.000     .1537655    .1649952
 5#NH Black  |   .2073313   .0056455    36.73   0.000     .1962664    .2183961
 6#NH White  |   .1457134   .0030656    47.53   0.000     .1397049    .1517219
 6#NH Black  |   .1926472   .0055533    34.69   0.000      .181763    .2035315
 7#NH White  |   .1328606    .003414    38.92   0.000     .1261692     .139552
 7#NH Black  |   .1785507   .0057356    31.13   0.000     .1673091    .1897923
 8#NH White  |    .120822   .0038388    31.47   0.000     .1132981    .1283459
 8#NH Black  |   .1650696   .0061167    26.99   0.000     .1530811    .1770581
 9#NH White  |   .1095902   .0042851    25.57   0.000     .1011915    .1179889
 9#NH Black  |   .1522255   .0066147    23.01   0.000     .1392609      .16519
------------------------------------------------------------------------------

. marginsplot , name(occult10app7, replace) ///
>                                 recast(line) recastci(rarea) ///
>                                 graphregion(color(white)) plotregion(color(white)) ///
>                                 title("10 Minute Interval", color(black) size(medsmall))                ///
>                                 xtitle("Pulse Oximetry", size(small) margin(medium))            ///
>                                 ytitle("") ///
>                                 ylabel(0(.1).5, labsize(small) angle(0))        ///
>                                 xlabel(, labsize(small))                ///
>                                 plot1opts(lpattern("--"))  ///
>                                 plot2opts(lpattern("--"))  ///
>                                 note("Black" "White", position(3) ring(0) size(small) margin(medsmall)) 

  Variables that uniquely identify margins: spo2_value nhblack

. 
. *--------------------
. * 5 Min Interval 
. *--------------------
. 
. local diagnoses                         ///
>                                 chf_ccs septicemia_ccs pneumonia_ccs                                                    ///
>                                 aud_ccs cornary_athero_ccs cardiac_dys_ccs copd_ccs                     ///
>                                 resp_failure_ccs skin_ccs device_ccs surgical_ccs osteo_ccs             ///
>                                 diabetes_comp_ccs urinary_ccs renal_ccs chest_pain_ccs                  ///
>                                 cognitive_ccs ami_ccs acd_ccs back_ccs

. 
. local comorbid                                                                                                                                  ///
>                                 chf_hosp cardic_arrhym_hosp                                                                     ///
>                                 valvular_d2_hosp pulm_circ_hosp pvd_hosp paralysis_hosp                 ///
>                                 neuro_hosp pulm_hosp dm_uncomp_hosp drug_hosp psychoses_hosp    ///
>                                 depression_hosp htn_hosp dm_comp_hosp hypothyroid_hosp                  ///
>                                 renal_hosp liver_hosp pud_hosp ah_hosp lymphoma_hosp                    ///
>                                 cancer_met_hosp cancer_nonmet_hosp ra_hosp coag_hosp                    ///
>                                 obesity_hosp wtloss_hosp fen_hosp anemia_cbl_hosp                               ///
>                                 anemia_def_hosp etoh_hosp

. 
. logit sao2_less88 i.nhblack##c.spo2_value c.spo2_value#c.spo2_value     ///
>                                         age male `comorbid' `diagnoses' o2_lpm  if sao2_spo2_5min_ind==1 , vce(cluster patienticn)      

Iteration 0:   log pseudolikelihood = -7239.3176  
Iteration 1:   log pseudolikelihood = -6989.0442  
Iteration 2:   log pseudolikelihood = -6973.0416  
Iteration 3:   log pseudolikelihood =  -6972.872  
Iteration 4:   log pseudolikelihood =  -6972.872  

Logistic regression                             Number of obs     =     14,895
                                                Wald chi2(57)     =     483.84
                                                Prob > chi2       =     0.0000
Log pseudolikelihood =  -6972.872               Pseudo R2         =     0.0368

                                     (Std. Err. adjusted for 13,528 clusters in patienticn)
-------------------------------------------------------------------------------------------
                          |               Robust
              sao2_less88 |      Coef.   Std. Err.      z    P>|z|     [95% Conf. Interval]
--------------------------+----------------------------------------------------------------
                  nhblack |
                NH Black  |  -.9894042   1.165546    -0.85   0.396    -3.273832    1.295024
               spo2_value |    .037407   .1062011     0.35   0.725    -.1707434    .2455573
                          |
     nhblack#c.spo2_value |
                NH Black  |   .0134503   .0122551     1.10   0.272    -.0105693      .03747
                          |
c.spo2_value#c.spo2_value |  -.0007386   .0005896    -1.25   0.210    -.0018942     .000417
                          |
                      age |  -.0060607   .0022492    -2.69   0.007    -.0104691   -.0016523
                     male |  -.0721956   .1126878    -0.64   0.522    -.2930596    .1486684
                 chf_hosp |   .0898345    .053892     1.67   0.096    -.0157918    .1954608
       cardic_arrhym_hosp |  -.0294908   .0506901    -0.58   0.561    -.1288415      .06986
         valvular_d2_hosp |   .1145365   .0852275     1.34   0.179    -.0525064    .2815794
           pulm_circ_hosp |  -.1614154   .0758423    -2.13   0.033    -.3100635   -.0127672
                 pvd_hosp |   .0513526   .0684849     0.75   0.453    -.0828753    .1855806
           paralysis_hosp |  -.0973698   .1572897    -0.62   0.536    -.4056519    .2109123
               neuro_hosp |  -.0027792   .0689514    -0.04   0.968    -.1379216    .1323631
                pulm_hosp |    .055387     .04988     1.11   0.267     -.042376      .15315
           dm_uncomp_hosp |   .0012763   .0532725     0.02   0.981    -.1031359    .1056885
                drug_hosp |  -.0650596   .1005652    -0.65   0.518    -.2621637    .1320446
           psychoses_hosp |   .0215952   .1090687     0.20   0.843    -.1921756     .235366
          depression_hosp |   .0152583   .0589287     0.26   0.796    -.1002398    .1307563
                 htn_hosp |   .0867748   .0514952     1.69   0.092    -.0141539    .1877034
             dm_comp_hosp |   .1507006    .063434     2.38   0.018     .0263722    .2750289
         hypothyroid_hosp |   .1261634   .0726454     1.74   0.082    -.0162189    .2685457
               renal_hosp |   .1933421   .0548515     3.52   0.000     .0858351    .3008491
               liver_hosp |   .0521265    .080536     0.65   0.517    -.1057212    .2099742
                 pud_hosp |   .1756152   .2692471     0.65   0.514    -.3520995    .7033299
                  ah_hosp |    .007406   .2490633     0.03   0.976    -.4807491    .4955611
            lymphoma_hosp |  -.1727582   .1894691    -0.91   0.362    -.5441108    .1985944
          cancer_met_hosp |   .0697686   .1289243     0.54   0.588    -.1829185    .3224556
       cancer_nonmet_hosp |   -.189212   .0847579    -2.23   0.026    -.3553344   -.0230896
                  ra_hosp |  -.0736433   .1642537    -0.45   0.654    -.3955746    .2482879
                coag_hosp |  -.0015785   .0926694    -0.02   0.986    -.1832072    .1800501
             obesity_hosp |  -.0835367    .068908    -1.21   0.225    -.2185939    .0515205
              wtloss_hosp |   .0246036   .0791191     0.31   0.756     -.130467    .1796742
                 fen_hosp |  -.0455192   .0479176    -0.95   0.342     -.139436    .0483976
          anemia_cbl_hosp |  -.0378191     .25063    -0.15   0.880    -.5290448    .4534066
          anemia_def_hosp |   .0209216   .0843402     0.25   0.804    -.1443822    .1862254
                etoh_hosp |  -.0769226    .084624    -0.91   0.363    -.2427827    .0889374
                  chf_ccs |  -.0749677   .1007495    -0.74   0.457     -.272433    .1224976
           septicemia_ccs |   .1523925   .0852851     1.79   0.074    -.0147632    .3195482
            pneumonia_ccs |  -.2073618   .0925627    -2.24   0.025    -.3887814   -.0259422
                  aud_ccs |  -.1599388   .2077023    -0.77   0.441    -.5670278    .2471502
       cornary_athero_ccs |  -.5883389    .208933    -2.82   0.005    -.9978401   -.1788377
          cardiac_dys_ccs |   .1579859   .1720425     0.92   0.358    -.1792112    .4951831
                 copd_ccs |  -.1423911   .0790338    -1.80   0.072    -.2972945    .0125123
         resp_failure_ccs |   .2019676   .0706776     2.86   0.004      .063442    .3404932
                 skin_ccs |  -.0223403   .2749814    -0.08   0.935     -.561294    .5166133
               device_ccs |   .2745378   .2275718     1.21   0.228    -.1714947    .7205703
             surgical_ccs |   .4319771   .2226149     1.94   0.052    -.0043401    .8682942
                osteo_ccs |   .0966536   .3266454     0.30   0.767    -.5435597    .7368669
        diabetes_comp_ccs |   .1092182   .1584995     0.69   0.491    -.2014351    .4198715
              urinary_ccs |   -.120665    .235402    -0.51   0.608    -.5820445    .3407145
                renal_ccs |  -.0065459   .1911805    -0.03   0.973    -.3812528     .368161
           chest_pain_ccs |   .4451323   .1965311     2.26   0.024     .0599385     .830326
            cognitive_ccs |  -.2083979   .3648044    -0.57   0.568    -.9234013    .5066056
                  ami_ccs |  -.5337432   .2531614    -2.11   0.035     -1.02993    -.037556
                  acd_ccs |    .192237   .2729863     0.70   0.481    -.3428063    .7272804
                 back_ccs |  -.2812453   .3644637    -0.77   0.440    -.9955811    .4330905
                   o2_lpm |   .0024911   .0083549     0.30   0.766    -.0138843    .0188664
                    _cons |   1.875135   4.781731     0.39   0.695    -7.496887    11.24716
-------------------------------------------------------------------------------------------

. 
. margins nhblack if spo2_value>=92                                       

Predictive margins                              Number of obs     =     12,603
Model VCE    : Robust

Expression   : Pr(sao2_less88), predict()

------------------------------------------------------------------------------
             |            Delta-method
             |     Margin   Std. Err.      z    P>|z|     [95% Conf. Interval]
-------------+----------------------------------------------------------------
     nhblack |
   NH White  |   .1581803   .0037426    42.26   0.000      .150845    .1655157
   NH Black  |   .2014377    .007336    27.46   0.000     .1870594    .2158161
------------------------------------------------------------------------------

. margins if spo2_value>=92, dydx(nhblack)                                        

Average marginal effects                        Number of obs     =     12,603
Model VCE    : Robust

Expression   : Pr(sao2_less88), predict()
dy/dx w.r.t. : 1.nhblack

------------------------------------------------------------------------------
             |            Delta-method
             |      dy/dx   Std. Err.      z    P>|z|     [95% Conf. Interval]
-------------+----------------------------------------------------------------
     nhblack |
   NH Black  |   .0432574    .008412     5.14   0.000     .0267703    .0597446
------------------------------------------------------------------------------
Note: dy/dx for factor levels is the discrete change from the base level.

.                                         
. margins nhblack, at(spo2=(92(1)100)) 

Predictive margins                              Number of obs     =     14,895
Model VCE    : Robust

Expression   : Pr(sao2_less88), predict()

1._at        : spo2_value      =          92

2._at        : spo2_value      =          93

3._at        : spo2_value      =          94

4._at        : spo2_value      =          95

5._at        : spo2_value      =          96

6._at        : spo2_value      =          97

7._at        : spo2_value      =          98

8._at        : spo2_value      =          99

9._at        : spo2_value      =         100

------------------------------------------------------------------------------
             |            Delta-method
             |     Margin   Std. Err.      z    P>|z|     [95% Conf. Interval]
-------------+----------------------------------------------------------------
 _at#nhblack |
 1#NH White  |   .2200632   .0055237    39.84   0.000     .2092369    .2308895
 1#NH Black  |   .2650163   .0119312    22.21   0.000     .2416316     .288401
 2#NH White  |   .2036711   .0047665    42.73   0.000     .1943289    .2130133
 2#NH Black  |   .2488355   .0103248    24.10   0.000     .2285992    .2690718
 3#NH White  |   .1879736   .0041781    44.99   0.000     .1797846    .1961626
 3#NH Black  |   .2330607   .0090091    25.87   0.000     .2154031    .2507182
 4#NH White  |    .173005   .0038442    45.00   0.000     .1654706    .1805395
 4#NH Black  |   .2177395    .008053    27.04   0.000     .2019559    .2335231
 5#NH White  |   .1587916   .0038237    41.53   0.000     .1512974    .1662859
 5#NH Black  |    .202915   .0075168    26.99   0.000     .1881823    .2176476
 6#NH White  |   .1453511   .0040974    35.47   0.000     .1373204    .1533818
 6#NH Black  |   .1886251   .0074134    25.44   0.000     .1740951    .2031551
 7#NH White  |   .1326929   .0045775    28.99   0.000     .1237211    .1416647
 7#NH Black  |   .1749023   .0076844    22.76   0.000     .1598412    .1899634
 8#NH White  |    .120819   .0051655    23.39   0.000     .1106949    .1309431
 8#NH Black  |   .1617734   .0082216    19.68   0.000     .1456594    .1778874
 9#NH White  |    .109724   .0057854    18.97   0.000     .0983849    .1210631
 9#NH Black  |   .1492591   .0089118    16.75   0.000     .1317923    .1667259
------------------------------------------------------------------------------

. marginsplot , name(occult5app7, replace) ///
>                                 recast(line) recastci(rarea) ///
>                                 graphregion(color(white)) plotregion(color(white)) ///
>                                 title("5 Minute Interval", color(black) size(medsmall))         ///
>                                 xtitle("Pulse Oximetry", size(small) margin(medium))            ///
>                                 ytitle("") ///
>                                 ylabel(0(.1).5, labsize(small) angle(0))        ///
>                                 xlabel(, labsize(small))                ///
>                                 plot1opts(lpattern("--"))  ///
>                                 plot2opts(lpattern("--"))  ///
>                                 note("Black" "White", position(3) ring(0) size(small) margin(medsmall)) 

  Variables that uniquely identify margins: spo2_value nhblack

. 
.         
. *---------------------
. * 2 Min Interval
. *---------------------
. 
. local diagnoses                         ///
>                                 chf_ccs septicemia_ccs pneumonia_ccs                                                    ///
>                                 aud_ccs cornary_athero_ccs cardiac_dys_ccs copd_ccs                     ///
>                                 resp_failure_ccs skin_ccs device_ccs surgical_ccs osteo_ccs             ///
>                                 diabetes_comp_ccs urinary_ccs renal_ccs chest_pain_ccs                  ///
>                                 cognitive_ccs ami_ccs acd_ccs back_ccs

. 
. local comorbid                                                                                                                                  ///
>                                 chf_hosp cardic_arrhym_hosp                                                                     ///
>                                 valvular_d2_hosp pulm_circ_hosp pvd_hosp paralysis_hosp                 ///
>                                 neuro_hosp pulm_hosp dm_uncomp_hosp drug_hosp psychoses_hosp    ///
>                                 depression_hosp htn_hosp dm_comp_hosp hypothyroid_hosp                  ///
>                                 renal_hosp liver_hosp pud_hosp ah_hosp lymphoma_hosp                    ///
>                                 cancer_met_hosp cancer_nonmet_hosp ra_hosp coag_hosp                    ///
>                                 obesity_hosp wtloss_hosp fen_hosp anemia_cbl_hosp                               ///
>                                 anemia_def_hosp etoh_hosp

. 
. logit sao2_less88 i.nhblack##c.spo2_value c.spo2_value#c.spo2_value     ///
>                                         age male `comorbid' `diagnoses' o2_lpm  if sao2_spo2_2min_ind==1 , vce(cluster patienticn)      

Iteration 0:   log pseudolikelihood = -3056.0846  
Iteration 1:   log pseudolikelihood = -2926.2174  
Iteration 2:   log pseudolikelihood = -2917.8352  
Iteration 3:   log pseudolikelihood = -2917.6082  
Iteration 4:   log pseudolikelihood = -2917.6082  

Logistic regression                             Number of obs     =      6,246
                                                Wald chi2(57)     =     255.26
                                                Prob > chi2       =     0.0000
Log pseudolikelihood = -2917.6082               Pseudo R2         =     0.0453

                                      (Std. Err. adjusted for 5,970 clusters in patienticn)
-------------------------------------------------------------------------------------------
                          |               Robust
              sao2_less88 |      Coef.   Std. Err.      z    P>|z|     [95% Conf. Interval]
--------------------------+----------------------------------------------------------------
                  nhblack |
                NH Black  |  -.7743122   1.789608    -0.43   0.665     -4.28188    2.733255
               spo2_value |  -.1311163   .1845263    -0.71   0.477    -.4927811    .2305486
                          |
     nhblack#c.spo2_value |
                NH Black  |   .0117934   .0187927     0.63   0.530    -.0250395    .0486264
                          |
c.spo2_value#c.spo2_value |   .0001543   .0010133     0.15   0.879    -.0018317    .0021404
                          |
                      age |  -.0064551   .0034394    -1.88   0.061    -.0131962     .000286
                     male |  -.1707679   .1725677    -0.99   0.322    -.5089944    .1674586
                 chf_hosp |   .1293663    .083087     1.56   0.119    -.0334812    .2922137
       cardic_arrhym_hosp |  -.0749752   .0778321    -0.96   0.335    -.2275233    .0775728
         valvular_d2_hosp |   .1014008   .1325387     0.77   0.444    -.1583704    .3611719
           pulm_circ_hosp |  -.1947585   .1166063    -1.67   0.095    -.4233027    .0337856
                 pvd_hosp |   .0212399   .1068161     0.20   0.842    -.1881158    .2305956
           paralysis_hosp |  -.5277992   .2791048    -1.89   0.059    -1.074834    .0192361
               neuro_hosp |   .0665641   .1035652     0.64   0.520    -.1364201    .2695482
                pulm_hosp |   .0068284   .0766135     0.09   0.929    -.1433313    .1569881
           dm_uncomp_hosp |    .081045   .0807762     1.00   0.316    -.0772734    .2393635
                drug_hosp |  -.2159492   .1585009    -1.36   0.173    -.5266052    .0947068
           psychoses_hosp |   .0200758   .1679353     0.12   0.905    -.3090714     .349223
          depression_hosp |   .0715175   .0883413     0.81   0.418    -.1016282    .2446632
                 htn_hosp |   .1328032   .0803005     1.65   0.098     -.024583    .2901893
             dm_comp_hosp |   .1421424   .0980223     1.45   0.147    -.0499778    .3342626
         hypothyroid_hosp |   .1930227   .1106532     1.74   0.081    -.0238536     .409899
               renal_hosp |    .143723   .0858746     1.67   0.094    -.0245881    .3120342
               liver_hosp |   .1644771   .1227171     1.34   0.180     -.076044    .4049982
                 pud_hosp |   .6196024   .3953636     1.57   0.117     -.155296    1.394501
                  ah_hosp |  -.4809241   .4204386    -1.14   0.253    -1.304969    .3431204
            lymphoma_hosp |   .0189772    .270497     0.07   0.944    -.5111871    .5491415
          cancer_met_hosp |  -.0660877   .1964342    -0.34   0.737    -.4510916    .3189163
       cancer_nonmet_hosp |   -.119002   .1198334    -0.99   0.321    -.3538712    .1158671
                  ra_hosp |  -.1796154   .2537688    -0.71   0.479    -.6769932    .3177624
                coag_hosp |    .107222   .1435454     0.75   0.455    -.1741217    .3885657
             obesity_hosp |  -.2632319   .1073577    -2.45   0.014    -.4736491   -.0528147
              wtloss_hosp |  -.1306203   .1246507    -1.05   0.295    -.3749313    .1136906
                 fen_hosp |   -.096449   .0733054    -1.32   0.188     -.240125     .047227
          anemia_cbl_hosp |  -.2015611   .4042867    -0.50   0.618    -.9939485    .5908262
          anemia_def_hosp |  -.0465318   .1316139    -0.35   0.724    -.3044903    .2114267
                etoh_hosp |  -.1788402   .1321348    -1.35   0.176    -.4378196    .0801392
                  chf_ccs |  -.1636636   .1540892    -1.06   0.288     -.465673    .1383457
           septicemia_ccs |   .0449455   .1305801     0.34   0.731    -.2109869    .3008779
            pneumonia_ccs |  -.3261968   .1516477    -2.15   0.031    -.6234209   -.0289727
                  aud_ccs |   -.831896    .392312    -2.12   0.034    -1.600813   -.0629787
       cornary_athero_ccs |  -.5262386   .2884076    -1.82   0.068    -1.091507    .0390299
          cardiac_dys_ccs |   .1257469   .2469031     0.51   0.611    -.3581743    .6096681
                 copd_ccs |  -.1544176   .1181789    -1.31   0.191    -.3860439    .0772088
         resp_failure_ccs |   .1267394   .1086864     1.17   0.244     -.086282    .3397608
                 skin_ccs |  -.0478252    .434479    -0.11   0.912    -.8993884     .803738
               device_ccs |  -.1105525   .3916162    -0.28   0.778    -.8781063    .6570012
             surgical_ccs |  -.0257302     .37907    -0.07   0.946    -.7686938    .7172333
                osteo_ccs |   .7647078   .4603957     1.66   0.097    -.1376513    1.667067
        diabetes_comp_ccs |  -.0869005   .2375689    -0.37   0.715    -.5525271    .3787261
              urinary_ccs |   -.102726   .3222827    -0.32   0.750    -.7343884    .5289365
                renal_ccs |   .1869374   .2634495     0.71   0.478    -.3294141    .7032888
           chest_pain_ccs |   .2313284   .3272204     0.71   0.480    -.4100119    .8726687
            cognitive_ccs |  -.5814486   .6458497    -0.90   0.368    -1.847291    .6843935
                  ami_ccs |  -1.010132   .4056805    -2.49   0.013    -1.805251   -.2150129
                  acd_ccs |   .0108924   .4290864     0.03   0.980    -.8301015    .8518863
                 back_ccs |  -.4843612   .5844131    -0.83   0.407     -1.62979    .6610674
                   o2_lpm |  -.0138075   .0134303    -1.03   0.304    -.0401305    .0125155
                    _cons |   10.04335   8.402149     1.20   0.232     -6.42456    26.51126
-------------------------------------------------------------------------------------------

. 
. margins nhblack if spo2_value>=92                                       

Predictive margins                              Number of obs     =      5,305
Model VCE    : Robust

Expression   : Pr(sao2_less88), predict()

------------------------------------------------------------------------------
             |            Delta-method
             |     Margin   Std. Err.      z    P>|z|     [95% Conf. Interval]
-------------+----------------------------------------------------------------
     nhblack |
   NH White  |   .1575407   .0056915    27.68   0.000     .1463856    .1686958
   NH Black  |   .2094825   .0111484    18.79   0.000     .1876321    .2313329
------------------------------------------------------------------------------

. margins if spo2_value>=92, dydx(nhblack)                                                        

Average marginal effects                        Number of obs     =      5,305
Model VCE    : Robust

Expression   : Pr(sao2_less88), predict()
dy/dx w.r.t. : 1.nhblack

------------------------------------------------------------------------------
             |            Delta-method
             |      dy/dx   Std. Err.      z    P>|z|     [95% Conf. Interval]
-------------+----------------------------------------------------------------
     nhblack |
   NH Black  |   .0519418   .0127602     4.07   0.000     .0269323    .0769513
------------------------------------------------------------------------------
Note: dy/dx for factor levels is the discrete change from the base level.

.                                 
. margins nhblack, at(spo2=(92(1)100)) 

Predictive margins                              Number of obs     =      6,246
Model VCE    : Robust

Expression   : Pr(sao2_less88), predict()

1._at        : spo2_value      =          92

2._at        : spo2_value      =          93

3._at        : spo2_value      =          94

4._at        : spo2_value      =          95

5._at        : spo2_value      =          96

6._at        : spo2_value      =          97

7._at        : spo2_value      =          98

8._at        : spo2_value      =          99

9._at        : spo2_value      =         100

------------------------------------------------------------------------------
             |            Delta-method
             |     Margin   Std. Err.      z    P>|z|     [95% Conf. Interval]
-------------+----------------------------------------------------------------
 _at#nhblack |
 1#NH White  |   .2191492   .0084419    25.96   0.000     .2026035     .235695
 1#NH Black  |   .2757873   .0186497    14.79   0.000     .2392345    .3123401
 2#NH White  |   .2023679   .0073215    27.64   0.000     .1880179    .2167178
 2#NH Black  |   .2583563   .0161051    16.04   0.000     .2267909    .2899218
 3#NH White  |   .1865967    .006438    28.98   0.000     .1739784    .1992149
 3#NH Black  |   .2417021   .0139797    17.29   0.000     .2143025    .2691018
 4#NH White  |   .1718202   .0059038    29.10   0.000     .1602491    .1833914
 4#NH Black  |   .2258353   .0123836    18.24   0.000     .2015639    .2501067
 5#NH White  |   .1580153   .0058149    27.17   0.000     .1466183    .1694124
 5#NH Black  |   .2107593   .0114351    18.43   0.000     .1883469    .2331716
 6#NH White  |   .1451524   .0061756    23.50   0.000     .1330484    .1572564
 6#NH Black  |   .1964711   .0111991    17.54   0.000     .1745213    .2184208
 7#NH White  |   .1331966   .0068865    19.34   0.000     .1196993    .1466939
 7#NH Black  |    .182962   .0116257    15.74   0.000     .1601761    .2057479
 8#NH White  |   .1221091   .0078137    15.63   0.000     .1067946    .1374236
 8#NH Black  |   .1702183   .0125625    13.55   0.000     .1455964    .1948403
 9#NH White  |   .1118482   .0088451    12.65   0.000     .0945121    .1291843
 9#NH Black  |    .158222    .013829    11.44   0.000     .1311178    .1853263
------------------------------------------------------------------------------

. marginsplot , name(occult2app7, replace) ///
>                                 recast(line) recastci(rarea) ///
>                                 graphregion(color(white)) plotregion(color(white)) ///
>                                 title("2 Minute Interval", color(black) size(medsmall))         ///
>                                 xtitle("Pulse Oximetry", size(small) margin(medium))            ///
>                                 ytitle("Probability of Occult Hypoxemia", size(small)) ///
>                                 ylabel(0(.1).5, labsize(small) angle(0))        ///
>                                 xlabel(, labsize(small))                ///
>                                 plot1opts(lpattern("--"))  ///
>                                 plot2opts(lpattern("--"))  ///
>                                 legend(off)     ///
>                                 note("Black" "White", position(3) ring(0) size(small) margin(medsmall)) 

  Variables that uniquely identify margins: spo2_value nhblack

. 
.         
. graph combine occult2app7 occult5app7 occult10app7, ///
>                                 rows(1) fysize(50) iscale(0.5) imargin(2 2 2 2) graphregion(color(white)) 

. 
. 
. **************************************************************
. * Appendix 8: Black & White w/ Hospital Random Effects
. **************************************************************
. 
. * 10 min
. local diagnoses                         ///
>                                 chf_ccs septicemia_ccs pneumonia_ccs                                                    ///
>                                 aud_ccs cornary_athero_ccs cardiac_dys_ccs copd_ccs                     ///
>                                 resp_failure_ccs skin_ccs device_ccs surgical_ccs osteo_ccs             ///
>                                 diabetes_comp_ccs urinary_ccs renal_ccs chest_pain_ccs                  ///
>                                 cognitive_ccs ami_ccs acd_ccs back_ccs

. 
. local comorbid                                                                                                                                  ///
>                                 chf_hosp cardic_arrhym_hosp                                                                     ///
>                                 valvular_d2_hosp pulm_circ_hosp pvd_hosp paralysis_hosp                 ///
>                                 neuro_hosp pulm_hosp dm_uncomp_hosp drug_hosp psychoses_hosp    ///
>                                 depression_hosp htn_hosp dm_comp_hosp hypothyroid_hosp                  ///
>                                 renal_hosp liver_hosp pud_hosp ah_hosp lymphoma_hosp                    ///
>                                 cancer_met_hosp cancer_nonmet_hosp ra_hosp coag_hosp                    ///
>                                 obesity_hosp wtloss_hosp fen_hosp anemia_cbl_hosp                               ///
>                                 anemia_def_hosp etoh_hosp

. 
. meqrlogit sao2_less88 i.nhblack##c.spo2_value c.spo2_value#c.spo2_value         ///
>                                         age male `comorbid' `diagnoses' o2_lpm || sta6a: , or

Refining starting values: 

Iteration 0:   log likelihood = -12210.475  (not concave)
Iteration 1:   log likelihood = -12182.287  
Iteration 2:   log likelihood = -12167.431  

Performing gradient-based optimization: 

Iteration 0:   log likelihood = -12167.431  
Iteration 1:   log likelihood =  -12166.96  
Iteration 2:   log likelihood = -12166.958  
Iteration 3:   log likelihood = -12166.958  

Mixed-effects logistic regression               Number of obs     =     28,416
Group variable: sta6a                           Number of groups  =        112

                                                Obs per group:
                                                              min =          1
                                                              avg =      253.7
                                                              max =      2,017

Integration points =   7                        Wald chi2(57)     =    1043.74
Log likelihood = -12166.958                     Prob > chi2       =     0.0000

-------------------------------------------------------------------------------------------
              sao2_less88 | Odds Ratio   Std. Err.      z    P>|z|     [95% Conf. Interval]
--------------------------+----------------------------------------------------------------
                  nhblack |
                NH Black  |   .7088711   .6049119    -0.40   0.687     .1331062    3.775167
               spo2_value |   1.011705   .0791331     0.15   0.882     .8679108    1.179323
                          |
     nhblack#c.spo2_value |
                NH Black  |   1.007245   .0090464     0.80   0.422       .98967    1.025133
                          |
c.spo2_value#c.spo2_value |   .9993123   .0004343    -1.58   0.113     .9984615    1.000164
                          |
                      age |   .9939771   .0017093    -3.51   0.000     .9906325    .9973329
                     male |   1.031125   .0875913     0.36   0.718     .8729793    1.217919
                 chf_hosp |     1.0418   .0418822     1.02   0.308     .9628635    1.127209
       cardic_arrhym_hosp |   .9790102   .0363892    -0.57   0.568     .9102247    1.052994
         valvular_d2_hosp |   .9637738   .0638582    -0.56   0.578     .8464003    1.097424
           pulm_circ_hosp |    .982581    .053955    -0.32   0.749     .8823231    1.094231
                 pvd_hosp |   1.092481   .0557641     1.73   0.083     .9884742     1.20743
           paralysis_hosp |   1.188726   .1322337     1.55   0.120     .9558601    1.478323
               neuro_hosp |   .9650992   .0497498    -0.69   0.491     .8723555    1.067703
                pulm_hosp |    1.00053   .0378305     0.01   0.989     .9290648    1.077493
           dm_uncomp_hosp |   1.046137   .0415247     1.14   0.256     .9678351    1.130773
                drug_hosp |    .939649   .0705116    -0.83   0.407     .8111313    1.088529
           psychoses_hosp |   .9998736   .0842212    -0.00   0.999     .8477091    1.179352
          depression_hosp |   .9021158   .0392562    -2.37   0.018     .8283649    .9824329
                 htn_hosp |   1.059583   .0405102     1.51   0.130     .9830864    1.142032
             dm_comp_hosp |   1.063977    .050748     1.30   0.194     .9690203    1.168239
         hypothyroid_hosp |   1.105137   .0609124     1.81   0.070     .9919734     1.23121
               renal_hosp |   1.148551   .0471906     3.37   0.001     1.059685    1.244869
               liver_hosp |   1.022954   .0608188     0.38   0.703     .9104342     1.14938
                 pud_hosp |   .9750471   .1924833    -0.13   0.898     .6622021     1.43569
                  ah_hosp |   .9209293   .1623122    -0.47   0.640     .6519337    1.300916
            lymphoma_hosp |   .9446438   .1241021    -0.43   0.665     .7302001    1.222065
          cancer_met_hosp |   .8577327   .0838052    -1.57   0.116     .7082473    1.038769
       cancer_nonmet_hosp |   .9133733   .0568375    -1.46   0.145     .8084993    1.031851
                  ra_hosp |   .9662445   .1139049    -0.29   0.771      .766909    1.217391
                coag_hosp |   .9784626   .0679963    -0.31   0.754     .8538698    1.121235
             obesity_hosp |   1.076357   .0547757     1.45   0.148     .9741791    1.189252
              wtloss_hosp |   .9483392   .0564057    -0.89   0.372     .8439867    1.065594
                 fen_hosp |   .9722225   .0345414    -0.79   0.428     .9068259    1.042335
          anemia_cbl_hosp |   1.160265   .2060741     0.84   0.403     .8191735    1.643383
          anemia_def_hosp |   1.113593   .0703449     1.70   0.089     .9839128    1.260365
                etoh_hosp |   .9943597    .062804    -0.09   0.929     .8785803    1.125397
                  chf_ccs |   .9694503   .0717449    -0.42   0.675     .8385553    1.120777
           septicemia_ccs |   1.002435   .0657549     0.04   0.970      .881498    1.139963
            pneumonia_ccs |   .9674315   .0689709    -0.46   0.642     .8412706    1.112512
                  aud_ccs |   .9592789   .1329626    -0.30   0.764      .731076    1.258714
       cornary_athero_ccs |   .6714804   .1050362    -2.55   0.011      .494179     .912394
          cardiac_dys_ccs |   1.099478   .1409512     0.74   0.459     .8551926    1.413543
                 copd_ccs |   .9476211   .0564426    -0.90   0.366     .8432088    1.064962
         resp_failure_ccs |    1.28562   .0695991     4.64   0.000     1.156196    1.429532
                 skin_ccs |   .9710796   .1822832    -0.16   0.876     .6721624    1.402928
               device_ccs |   1.308921   .2201044     1.60   0.109     .9414077    1.819906
             surgical_ccs |   1.559506   .2795771     2.48   0.013     1.097463    2.216075
                osteo_ccs |   1.076682   .2788115     0.29   0.775     .6481347    1.788586
        diabetes_comp_ccs |   1.264704   .1523334     1.95   0.051     .9987618     1.60146
              urinary_ccs |    .825374   .1324001    -1.20   0.232     .6027088    1.130301
                renal_ccs |   1.039808   .1406647     0.29   0.773     .7976328    1.355512
           chest_pain_ccs |   1.277459   .2007104     1.56   0.119     .9388772    1.738141
            cognitive_ccs |   .7973736    .224328    -0.80   0.421     .4593992    1.383992
                  ami_ccs |   .7789482   .1309875    -1.49   0.137     .5602359    1.083044
                  acd_ccs |   .9345039    .204344    -0.31   0.757     .6087689    1.434531
                 back_ccs |   .8158964   .2311032    -0.72   0.473      .468308    1.421472
                   o2_lpm |   1.008917   .0069673     1.29   0.199     .9953528    1.022665
                    _cons |    36.8447   129.5585     1.03   0.305     .0374335     36265.2
-------------------------------------------------------------------------------------------
Note: _cons estimates baseline odds (conditional on zero random effects).

------------------------------------------------------------------------------
  Random-effects Parameters  |   Estimate   Std. Err.     [95% Conf. Interval]
-----------------------------+------------------------------------------------
sta6a: Identity              |
                  var(_cons) |   .5473118   .0864815       .401546    .7459923
------------------------------------------------------------------------------
LR test vs. logistic model: chibar2(01) = 2506.57     Prob >= chibar2 = 0.0000

.                                         
. margins nhblack , at(spo2=(92(1)100)) predict(mu fixed)

Predictive margins                              Number of obs     =     28,416

Expression   : Predicted mean, fixed portion only, predict(mu fixed)

1._at        : spo2_value      =          92

2._at        : spo2_value      =          93

3._at        : spo2_value      =          94

4._at        : spo2_value      =          95

5._at        : spo2_value      =          96

6._at        : spo2_value      =          97

7._at        : spo2_value      =          98

8._at        : spo2_value      =          99

9._at        : spo2_value      =         100

------------------------------------------------------------------------------
             |            Delta-method
             |     Margin   Std. Err.      z    P>|z|     [95% Conf. Interval]
-------------+----------------------------------------------------------------
 _at#nhblack |
 1#NH White  |   .1957708   .0125107    15.65   0.000     .1712502    .2202913
 1#NH Black  |   .2506659   .0167431    14.97   0.000     .2178501    .2834818
 2#NH White  |   .1783074   .0115677    15.41   0.000      .155635    .2009797
 2#NH Black  |   .2309987   .0154808    14.92   0.000     .2006568    .2613406
 3#NH White  |   .1618955   .0106712    15.17   0.000     .1409803    .1828107
 3#NH Black  |   .2122016   .0143301    14.81   0.000     .1841151     .240288
 4#NH White  |   .1465471   .0098366    14.90   0.000     .1272677    .1658266
 4#NH Black  |   .1943261   .0132975    14.61   0.000     .1682636    .2203887
 5#NH White  |   .1322612    .009077    14.57   0.000     .1144705    .1500519
 5#NH Black  |   .1774107   .0123872    14.32   0.000     .1531323    .2016892
 6#NH White  |   .1190247   .0084017    14.17   0.000     .1025577    .1354917
 6#NH Black  |   .1614808   .0115995    13.92   0.000     .1387461    .1842154
 7#NH White  |   .1068144   .0078148    13.67   0.000     .0914976    .1221312
 7#NH Black  |    .146549   .0109302    13.41   0.000     .1251262    .1679719
 8#NH White  |   .0955981   .0073154    13.07   0.000     .0812603     .109936
 8#NH Black  |   .1326165     .01037    12.79   0.000     .1122917    .1529413
 9#NH White  |   .0853365   .0068967    12.37   0.000     .0718192    .0988538
 9#NH Black  |   .1196734   .0099051    12.08   0.000     .1002599     .139087
------------------------------------------------------------------------------

. marginsplot , name(occult10rand, replace) ///
>                                 recast(line) recastci(rarea) ///
>                                 graphregion(color(white)) plotregion(color(white)) ///
>                                 title("10 Minute Interval", color(black) size(medsmall))                ///
>                                 xtitle("Pulse Oximetry", size(small) margin(medium))            ///
>                                 ytitle("")              ///
>                                 xlabel(, labsize(small))                ///
>                                 ylabel(0(.1)0.5, labsize(small) angle(0))       ///
>                                 plot1opts(lpattern("--"))  ///
>                                 plot2opts(lpattern("--"))  ///
>                                 note("Black" "White", position(3) ring(0) size(small) margin(medsmall)) ///
>                                 legend(off)

  Variables that uniquely identify margins: spo2_value nhblack

.         
. *----------------------
. * 5 min interval 
. *----------------------
. 
. local diagnoses                         ///
>                                 chf_ccs septicemia_ccs pneumonia_ccs                                               
>      ///
>                                 aud_ccs cornary_athero_ccs cardiac_dys_ccs copd_ccs                     ///
>                                 resp_failure_ccs skin_ccs device_ccs surgical_ccs osteo_ccs             ///
>                                 diabetes_comp_ccs urinary_ccs renal_ccs chest_pain_ccs                  ///
>                                 cognitive_ccs ami_ccs acd_ccs back_ccs

. 
. local comorbid                                                                                                     
>                              ///
>                                 chf_hosp cardic_arrhym_hosp                                                        
>              ///
>                                 valvular_d2_hosp pulm_circ_hosp pvd_hosp paralysis_hosp                 ///
>                                 neuro_hosp pulm_hosp dm_uncomp_hosp drug_hosp psychoses_hosp    ///
>                                 depression_hosp htn_hosp dm_comp_hosp hypothyroid_hosp                  ///
>                                 renal_hosp liver_hosp pud_hosp ah_hosp lymphoma_hosp                    ///
>                                 cancer_met_hosp cancer_nonmet_hosp ra_hosp coag_hosp                    ///
>                                 obesity_hosp wtloss_hosp fen_hosp anemia_cbl_hosp                               ///
>                                 anemia_def_hosp etoh_hosp

. 
. meqrlogit sao2_less88 i.nhblack##c.spo2_value c.spo2_value#c.spo2_value         ///
>                                         age male `comorbid' `diagnoses' o2_lpm  if sao2_spo2_5min_ind==1 || sta6a: 
>      

Refining starting values: 

Iteration 0:   log likelihood = -6386.3333  (not concave)
Iteration 1:   log likelihood = -6366.8168  (not concave)
Iteration 2:   log likelihood = -6363.9346  

Performing gradient-based optimization: 

Iteration 0:   log likelihood = -6363.9346  
Iteration 1:   log likelihood = -6359.2531  
Iteration 2:   log likelihood =  -6359.227  
Iteration 3:   log likelihood =  -6359.227  

Mixed-effects logistic regression               Number of obs     =     14,895
Group variable: sta6a                           Number of groups  =        108

                                                Obs per group:
                                                              min =          1
                                                              avg =      137.9
                                                              max =      1,063

Integration points =   7                        Wald chi2(57)     =     559.93
Log likelihood =  -6359.227                     Prob > chi2       =     0.0000

-------------------------------------------------------------------------------------------
              sao2_less88 |      Coef.   Std. Err.      z    P>|z|     [95% Conf. Interval]
--------------------------+----------------------------------------------------------------
                  nhblack |
                NH Black  |   -.220318   1.199417    -0.18   0.854    -2.571132    2.130496
               spo2_value |   .0120487   .1095208     0.11   0.912    -.2026081    .2267054
                          |
     nhblack#c.spo2_value |
                NH Black  |   .0057637   .0126236     0.46   0.648    -.0189781    .0305055
                          |
c.spo2_value#c.spo2_value |  -.0006759   .0006083    -1.11   0.267     -.001868    .0005163
                          |
                      age |  -.0063931   .0023824    -2.68   0.007    -.0110626   -.0017237
                     male |  -.0078701    .119238    -0.07   0.947    -.2415723     .225832
                 chf_hosp |   .0464068   .0554171     0.84   0.402    -.0622087    .1550223
       cardic_arrhym_hosp |  -.0412854   .0519606    -0.79   0.427    -.1431264    .0605556
         valvular_d2_hosp |   .1085508     .08985     1.21   0.227    -.0675519    .2846536
           pulm_circ_hosp |   -.092072   .0771701    -1.19   0.233    -.2433226    .0591785
                 pvd_hosp |   .0754138   .0713942     1.06   0.291    -.0645162    .2153438
           paralysis_hosp |  -.0973293   .1636819    -0.59   0.552      -.41814    .2234813
               neuro_hosp |   .0221656   .0710505     0.31   0.755    -.1170909    .1614221
                pulm_hosp |   .0821062   .0524588     1.57   0.118    -.0207112    .1849236
           dm_uncomp_hosp |   .0210347   .0553223     0.38   0.704    -.0873951    .1294644
                drug_hosp |  -.0287651   .1037412    -0.28   0.782    -.2320941    .1745639
           psychoses_hosp |   .0037045   .1158006     0.03   0.974    -.2232605    .2306695
          depression_hosp |  -.0816288   .0606199    -1.35   0.178    -.2004415     .037184
                 htn_hosp |   .1179181   .0536066     2.20   0.028     .0128511    .2229852
             dm_comp_hosp |   .0709164     .06633     1.07   0.285     -.059088    .2009207
         hypothyroid_hosp |   .1645958   .0756921     2.17   0.030     .0162421    .3129496
               renal_hosp |   .2032218   .0567319     3.58   0.000     .0920294    .3144143
               liver_hosp |  -.0820321   .0836532    -0.98   0.327    -.2459893    .0819252
                 pud_hosp |    .222953   .2622346     0.85   0.395    -.2910174    .7369233
                  ah_hosp |  -.0342702   .2444391    -0.14   0.889    -.5133619    .4448216
            lymphoma_hosp |  -.2800397   .1876178    -1.49   0.136    -.6477639    .0876845
          cancer_met_hosp |   -.050766   .1349351    -0.38   0.707     -.315234     .213702
       cancer_nonmet_hosp |  -.1696307   .0876006    -1.94   0.053    -.3413246    .0020633
                  ra_hosp |  -.2237497   .1723923    -1.30   0.194    -.5616324    .1141331
                coag_hosp |   .0148253   .0953352     0.16   0.876    -.1720282    .2016789
             obesity_hosp |   .0123993   .0716546     0.17   0.863    -.1280412    .1528398
              wtloss_hosp |  -.0190169   .0814071    -0.23   0.815     -.178572    .1405381
                 fen_hosp |  -.0305186   .0495663    -0.62   0.538    -.1276668    .0666296
          anemia_cbl_hosp |   .0748063   .2629666     0.28   0.776    -.4405987    .5902114
          anemia_def_hosp |   .0865877   .0871091     0.99   0.320    -.0841429    .2573183
                etoh_hosp |   -.017163   .0882067    -0.19   0.846     -.190045    .1557189
                  chf_ccs |  -.0510674   .1026803    -0.50   0.619     -.252317    .1501823
           septicemia_ccs |   .0770595   .0895977     0.86   0.390    -.0985487    .2526677
            pneumonia_ccs |  -.0672654   .0992364    -0.68   0.498    -.2617653    .1272344
                  aud_ccs |  -.2808871   .2080974    -1.35   0.177    -.6887505    .1269762
       cornary_athero_ccs |  -.4702045   .2139038    -2.20   0.028    -.8894483   -.0509607
          cardiac_dys_ccs |   .0582202   .1772626     0.33   0.743    -.2892081    .4056485
                 copd_ccs |  -.0422767   .0822232    -0.51   0.607    -.2034312    .1188778
         resp_failure_ccs |   .2343229   .0752205     3.12   0.002     .0868934    .3817523
                 skin_ccs |  -.0827064   .2772281    -0.30   0.765    -.6260636    .4606507
               device_ccs |   .3520932   .2358308     1.49   0.135    -.1101267    .8143131
             surgical_ccs |   .6053239   .2336119     2.59   0.010     .1474531    1.063195
                osteo_ccs |   .1126842   .3449253     0.33   0.744     -.563357    .7887253
        diabetes_comp_ccs |   .1175114   .1697905     0.69   0.489    -.2152719    .4502946
              urinary_ccs |  -.0804451   .2290965    -0.35   0.725     -.529466    .3685758
                renal_ccs |  -.0624502   .1994862    -0.31   0.754    -.4534361    .3285356
           chest_pain_ccs |   .2273474   .2110976     1.08   0.281    -.1863963     .641091
            cognitive_ccs |  -.2382682   .3813922    -0.62   0.532    -.9857832    .5092467
                  ami_ccs |  -.5524557   .2576576    -2.14   0.032    -1.057455    -.047456
                  acd_ccs |   .0410856   .2911813     0.14   0.888    -.5296193    .6117904
                 back_ccs |  -.3620816   .4032651    -0.90   0.369    -1.152467    .4283035
                   o2_lpm |   .0106665   .0092316     1.16   0.248    -.0074271    .0287601
                    _cons |   3.425577   4.926023     0.70   0.487     -6.22925     13.0804
-------------------------------------------------------------------------------------------

------------------------------------------------------------------------------
  Random-effects Parameters  |   Estimate   Std. Err.     [95% Conf. Interval]
-----------------------------+------------------------------------------------
sta6a: Identity              |
                  var(_cons) |   .5589193   .0940512      .4018968    .7772909
------------------------------------------------------------------------------
LR test vs. logistic model: chibar2(01) = 1227.29     Prob >= chibar2 = 0.0000

. 
. margins nhblack, at(spo2=(92(1)100)) predict(mu fixed)

Predictive margins                              Number of obs     =     14,895

Expression   : Predicted mean, fixed portion only, predict(mu fixed)

1._at        : spo2_value      =          92

2._at        : spo2_value      =          93

3._at        : spo2_value      =          94

4._at        : spo2_value      =          95

5._at        : spo2_value      =          96

6._at        : spo2_value      =          97

7._at        : spo2_value      =          98

8._at        : spo2_value      =          99

9._at        : spo2_value      =         100

------------------------------------------------------------------------------
             |            Delta-method
             |     Margin   Std. Err.      z    P>|z|     [95% Conf. Interval]
-------------+----------------------------------------------------------------
 _at#nhblack |
 1#NH White  |   .1922992   .0132308    14.53   0.000     .1663674     .218231
 1#NH Black  |   .2444836   .0188651    12.96   0.000     .2075087    .2814586
 2#NH White  |   .1755003    .012191    14.40   0.000     .1516064    .1993943
 2#NH Black  |    .225419   .0172386    13.08   0.000     .1916319    .2592061
 3#NH White  |   .1596896   .0112278    14.22   0.000     .1376834    .1816958
 3#NH Black  |   .2072031   .0158153    13.10   0.000     .1762056    .2382005
 4#NH White  |   .1448781   .0103627    13.98   0.000     .1245675    .1651886
 4#NH Black  |   .1898822   .0146026    13.00   0.000     .1612617    .2185027
 5#NH White  |   .1310653   .0096135    13.63   0.000     .1122233    .1499074
 5#NH Black  |   .1734907   .0136021    12.75   0.000     .1468311    .2001502
 6#NH White  |   .1182403   .0089912    13.15   0.000     .1006179    .1358626
 6#NH Black  |   .1580507   .0128072    12.34   0.000      .132949    .1831524
 7#NH White  |   .1063824   .0084975    12.52   0.000     .0897276    .1230373
 7#NH Black  |   .1435728   .0122014    11.77   0.000     .1196584    .1674872
 8#NH White  |   .0954634    .008124    11.75   0.000     .0795406    .1113862
 8#NH Black  |   .1300568   .0117586    11.06   0.000     .1070103    .1531033
 9#NH White  |    .085448   .0078529    10.88   0.000     .0700565    .1008394
 9#NH Black  |   .1174925   .0114457    10.27   0.000     .0950594    .1399257
------------------------------------------------------------------------------

. marginsplot , name(occult5rand, replace) ///
>                                 recast(line) recastci(rarea) ///
>                                 graphregion(color(white)) plotregion(color(white)) ///
>                                 title("5 Minute Interval", color(black) size(medsmall))         ///
>                                 xtitle("Pulse Oximetry", size(small) margin(medium))            ///
>                                 ytitle("") ///
>                                 ylabel(0(.1)0.5, labsize(small) angle(0))       ///
>                                 xlabel(, labsize(small))                ///
>                                 plot1opts(lpattern("--"))  ///
>                                 plot2opts(lpattern("--"))  ///
>                                 note("Black" "White", position(3) ring(0) size(small) margin(medsmall)) ///
>                                 legend(off)

  Variables that uniquely identify margins: spo2_value nhblack

. 
. 
. *---------------------
. * 2 min interval 
. *---------------------
. 
. local diagnoses                         ///
>                                 chf_ccs septicemia_ccs pneumonia_ccs                                               
>      ///
>                                 aud_ccs cornary_athero_ccs cardiac_dys_ccs copd_ccs                     ///
>                                 resp_failure_ccs skin_ccs device_ccs surgical_ccs osteo_ccs             ///
>                                 diabetes_comp_ccs urinary_ccs renal_ccs chest_pain_ccs                  ///
>                                 cognitive_ccs ami_ccs acd_ccs back_ccs

. 
. local comorbid                                                                                                     
>                              ///
>                                 chf_hosp cardic_arrhym_hosp                                                        
>              ///
>                                 valvular_d2_hosp pulm_circ_hosp pvd_hosp paralysis_hosp                 ///
>                                 neuro_hosp pulm_hosp dm_uncomp_hosp drug_hosp psychoses_hosp    ///
>                                 depression_hosp htn_hosp dm_comp_hosp hypothyroid_hosp                  ///
>                                 renal_hosp liver_hosp pud_hosp ah_hosp lymphoma_hosp                    ///
>                                 cancer_met_hosp cancer_nonmet_hosp ra_hosp coag_hosp                    ///
>                                 obesity_hosp wtloss_hosp fen_hosp anemia_cbl_hosp                               ///
>                                 anemia_def_hosp etoh_hosp

. 
. meqrlogit sao2_less88 i.nhblack##c.spo2_value c.spo2_value#c.spo2_value         ///
>                                         age male `comorbid' `diagnoses' o2_lpm  if sao2_spo2_2min_ind==1 || sta6a:

Refining starting values: 

Iteration 0:   log likelihood =  -2694.842  (not concave)
Iteration 1:   log likelihood = -2685.3666  
Iteration 2:   log likelihood = -2678.6959  

Performing gradient-based optimization: 

Iteration 0:   log likelihood = -2678.6959  
Iteration 1:   log likelihood = -2678.4466  
Iteration 2:   log likelihood = -2678.4429  
Iteration 3:   log likelihood = -2678.4429  

Mixed-effects logistic regression               Number of obs     =      6,246
Group variable: sta6a                           Number of groups  =        103

                                                Obs per group:
                                                              min =          1
                                                              avg =       60.6
                                                              max =        456

Integration points =   7                        Wald chi2(57)     =     265.10
Log likelihood = -2678.4429                     Prob > chi2       =     0.0000

-------------------------------------------------------------------------------------------
              sao2_less88 |      Coef.   Std. Err.      z    P>|z|     [95% Conf. Interval]
--------------------------+----------------------------------------------------------------
                  nhblack |
                NH Black  |  -.0079061   1.856861    -0.00   0.997    -3.647286    3.631474
               spo2_value |  -.0820147   .1830492    -0.45   0.654    -.4407846    .2767552
                          |
     nhblack#c.spo2_value |
                NH Black  |   .0042368   .0195509     0.22   0.828    -.0340823    .0425559
                          |
c.spo2_value#c.spo2_value |  -.0002003   .0010105    -0.20   0.843    -.0021808    .0017803
                          |
                      age |  -.0060554   .0037099    -1.63   0.103    -.0133268    .0012159
                     male |  -.2002422   .1821923    -1.10   0.272    -.5573325    .1568482
                 chf_hosp |   .0964446   .0867747     1.11   0.266    -.0736306    .2665198
       cardic_arrhym_hosp |  -.0979243   .0812313    -1.21   0.228    -.2571348    .0612861
         valvular_d2_hosp |   .1188653   .1418245     0.84   0.402    -.1591057    .3968363
           pulm_circ_hosp |  -.1590862   .1220531    -1.30   0.192    -.3983059    .0801334
                 pvd_hosp |   .0268679   .1152548     0.23   0.816    -.1990274    .2527631
           paralysis_hosp |  -.4601779   .2924501    -1.57   0.116     -1.03337    .1130138
               neuro_hosp |   .1091322   .1108806     0.98   0.325    -.1081899    .3264542
                pulm_hosp |   .0062493   .0829829     0.08   0.940    -.1563942    .1688928
           dm_uncomp_hosp |   .0808161   .0851657     0.95   0.343    -.0861055    .2477378
                drug_hosp |  -.2252269   .1677851    -1.34   0.179    -.5540797    .1036259
           psychoses_hosp |   .0117804   .1795828     0.07   0.948    -.3401955    .3637563
          depression_hosp |  -.0509354   .0932921    -0.55   0.585    -.2337845    .1319136
                 htn_hosp |   .1782843   .0843819     2.11   0.035     .0128987    .3436698
             dm_comp_hosp |   .0495308   .1040254     0.48   0.634    -.1543551    .2534168
         hypothyroid_hosp |   .2348234   .1155008     2.03   0.042     .0084459    .4612009
               renal_hosp |   .1473316   .0889659     1.66   0.098    -.0270383    .3217014
               liver_hosp |   .0203965   .1327896     0.15   0.878    -.2398664    .2806594
                 pud_hosp |   .5494357   .3868365     1.42   0.156    -.2087498    1.307621
                  ah_hosp |  -.3141449   .4347519    -0.72   0.470    -1.166243    .5379532
            lymphoma_hosp |  -.0532104    .265387    -0.20   0.841    -.5733593    .4669386
          cancer_met_hosp |   -.181646   .2101318    -0.86   0.387    -.5934967    .2302047
       cancer_nonmet_hosp |  -.0566373    .130277    -0.43   0.664    -.3119755     .198701
                  ra_hosp |  -.2792277   .2717695    -1.03   0.304    -.8118862    .2534308
                coag_hosp |    .124898   .1502152     0.83   0.406    -.1695185    .4193145
             obesity_hosp |  -.1648255   .1136819    -1.45   0.147    -.3876379    .0579869
              wtloss_hosp |  -.1681275   .1331392    -1.26   0.207    -.4290756    .0928206
                 fen_hosp |  -.0606634    .077267    -0.79   0.432     -.212104    .0907772
          anemia_cbl_hosp |    .062459   .4193409     0.15   0.882     -.759434    .8843519
          anemia_def_hosp |  -.0600474   .1386649    -0.43   0.665    -.3318256    .2117307
                etoh_hosp |  -.0380895   .1422831    -0.27   0.789    -.3169593    .2407803
                  chf_ccs |  -.0320762   .1590719    -0.20   0.840    -.3438515     .279699
           septicemia_ccs |  -.0302853   .1417586    -0.21   0.831     -.308127    .2475564
            pneumonia_ccs |  -.1942191   .1602568    -1.21   0.226    -.5083166    .1198784
                  aud_ccs |  -1.009566   .4166687    -2.42   0.015    -1.826221   -.1929101
       cornary_athero_ccs |  -.3267647   .3020691    -1.08   0.279    -.9188092    .2652798
          cardiac_dys_ccs |   .0897943   .2542333     0.35   0.724    -.4084938    .5880825
                 copd_ccs |  -.0313672   .1276197    -0.25   0.806    -.2814972    .2187627
         resp_failure_ccs |   .1358181   .1187262     1.14   0.253    -.0968809    .3685172
                 skin_ccs |  -.1377048    .433905    -0.32   0.751    -.9881431    .7127334
               device_ccs |  -.2069162   .4120351    -0.50   0.616     -1.01449    .6006577
             surgical_ccs |   .2159051    .414933     0.52   0.603    -.5973486    1.029159
                osteo_ccs |   .9555151   .5010009     1.91   0.056    -.0264285    1.937459
        diabetes_comp_ccs |  -.0916768   .2614236    -0.35   0.726    -.6040577    .4207041
              urinary_ccs |  -.1782918   .3354234    -0.53   0.595    -.8357095     .479126
                renal_ccs |   .1183951   .2833996     0.42   0.676    -.4370579     .673848
           chest_pain_ccs |   .1015355   .3488125     0.29   0.771    -.5821244    .7851955
            cognitive_ccs |  -.5369839   .6552949    -0.82   0.413    -1.821338    .7473705
                  ami_ccs |   -1.02917    .421516    -2.44   0.015    -1.855327   -.2030142
                  acd_ccs |   .0362628   .4570374     0.08   0.937     -.859514    .9320396
                 back_ccs |  -.3911873   .5954503    -0.66   0.511    -1.558248    .7758738
                   o2_lpm |  -.0033496   .0149643    -0.22   0.823    -.0326791    .0259799
                    _cons |   8.305979   8.284776     1.00   0.316    -7.931884    24.54384
-------------------------------------------------------------------------------------------

------------------------------------------------------------------------------
  Random-effects Parameters  |   Estimate   Std. Err.     [95% Conf. Interval]
-----------------------------+------------------------------------------------
sta6a: Identity              |
                  var(_cons) |     .54622   .1042281      .3757888    .7939467
------------------------------------------------------------------------------
LR test vs. logistic model: chibar2(01) = 478.33      Prob >= chibar2 = 0.0000

. 
. margins nhblack, at(spo2=(92(1)100)) predict(mu fixed)

Predictive margins                              Number of obs     =      6,246

Expression   : Predicted mean, fixed portion only, predict(mu fixed)

1._at        : spo2_value      =          92

2._at        : spo2_value      =          93

3._at        : spo2_value      =          94

4._at        : spo2_value      =          95

5._at        : spo2_value      =          96

6._at        : spo2_value      =          97

7._at        : spo2_value      =          98

8._at        : spo2_value      =          99

9._at        : spo2_value      =         100

------------------------------------------------------------------------------
             |            Delta-method
             |     Margin   Std. Err.      z    P>|z|     [95% Conf. Interval]
-------------+----------------------------------------------------------------
 _at#nhblack |
 1#NH White  |   .1911324    .014966    12.77   0.000     .1617996    .2204652
 1#NH Black  |   .2561345    .024577    10.42   0.000     .2079645    .3043046
 2#NH White  |   .1736061   .0136073    12.76   0.000     .1469363     .200276
 2#NH Black  |   .2351865   .0220755    10.65   0.000     .1919194    .2784537
 3#NH White  |    .157308    .012409    12.68   0.000     .1329867    .1816293
 3#NH Black  |   .2153719   .0199544    10.79   0.000     .1762621    .2544818
 4#NH White  |   .1422158   .0114083    12.47   0.000      .119856    .1645756
 4#NH Black  |   .1967188    .018237    10.79   0.000     .1609749    .2324626
 5#NH White  |   .1282956   .0106349    12.06   0.000     .1074515    .1491397
 5#NH Black  |   .1792389   .0169336    10.58   0.000     .1460496    .2124282
 6#NH White  |   .1155042   .0101022    11.43   0.000     .0957043    .1353041
 6#NH Black  |   .1629295   .0160324    10.16   0.000     .1315066    .1943525
 7#NH White  |   .1037908   .0097993    10.59   0.000     .0845846    .1229971
 7#NH Black  |   .1477747    .015494     9.54   0.000      .117407    .1781424
 8#NH White  |   .0930994   .0096919     9.61   0.000     .0741037    .1120951
 8#NH Black  |   .1337472   .0152543     8.77   0.000     .1038493    .1636451
 9#NH White  |   .0833703   .0097297     8.57   0.000     .0643003    .1024402
 9#NH Black  |   .1208105    .015235     7.93   0.000     .0909504    .1506706
------------------------------------------------------------------------------

. marginsplot , name(occult2rand, replace) ///
>                                 recast(line) recastci(rarea) ///
>                                 graphregion(color(white)) plotregion(color(white)) ///
>                                 title("2 Minute Interval", color(black) size(medsmall))         ///
>                                 xtitle("Pulse Oximetry", size(small) margin(medium))            ///
>                                 ytitle("Probability of Occult Hypoxemia", size(small)) ///
>                                 ylabel(0(.1)0.5, labsize(small) angle(0))       ///
>                                 xlabel(, labsize(small))                ///
>                                 plot1opts(lpattern("--"))  ///
>                                 plot2opts(lpattern("--"))  ///
>                                 legend(off)     ///
>                                 note("Black" "White", position(3) ring(0) size(small) margin(medsmall)) 

  Variables that uniquely identify margins: spo2_value nhblack

. 
.         
. graph combine occult2rand occult5rand occult10rand, ///
>                                 rows(1) fysize(50) iscale(0.5) imargin(2 2 2 2) graphregion(color(white)) 

. 
. 
.         
. ********************************************************************************                                
. * Appendix 9: Post hoc analysis of surgical vs non-surgical patients
[truncated: 502,374 more chars]
